# Supplementary material for: Estimating time since influenza virus exposure using single-cell proteomic data
Source: Front Immunol. 2026 Mar 19;17:1787198. doi: 10.3389/fimmu.2026.1787198 (PMC13044454; doi:10.3389/fimmu.2026.1787198)
Supplement: Supplementary Table 1 — Mapping of immune cell populations between study A and study B. Columns list cell populations from each study dataset, with corresponding or equivalent subpopulations aligned within the same row. [file DataSheet1.csv]

	Study A (Cell populations as labeled in Rahil et al. )	Study B (Cell populations as labeled in McIlwain & Chen et al.)
1	B.cells.plasma-STAT5+	B Cells Plasma STAT5+
2	Basophils	Basophils
3	Bcells	B Cells
4	Bcells.CSM	B Cells CSM
5	Bcells.NCSM	B Cells NCSM
6	Bcells.plasma	B Cells Plasma
7	CD66+	CD66+
8	cMCs	cMCs
9	intMCs	intMCs
10	mDC	mDCs
11	ncMCs	ncMCs
12	NK.CD56+CD16-	NK CD56+CD16- Cells
13	NK.CD56+CD16-.CD38+Ki67+	NK CD56+CD16- Cells CD38+Ki67+
14	NK.CD56loCD16+	NK CD56loCD16+ Cells
15	NK.CD56loCD16+.CD38+Ki67+	NK CD56loCD16+ Cells CD38+Ki67+
16	NKT	NKT Cells
17	NKT.CD38+	NKT Cells CD38+
18	pDC	pDCs
19	pDC.CD38+	pDC CD38+
20	Tcells	CD3+
21	Tcells.CD4+	CD4 T Cells
22	Tcells.CD4+.CD161+	CD4 T Cells CD161+
23	Tcells.CD4+CD38+	CD4 T Cells CD38+
24	Tcells.CD4+CD38+Ki67+	CD4 T Cells CD38+Ki67+
25	Tcells.CD4+.Memory	CD4 T Cells Memory
26	Tcells.CD4+.Memory.CD38+	CD4 T Cells Memory CD38+
27	Tcells.CD4+.Memory.CD38+Ki67+	CD4 T Cells Memory CD38+Ki67+
28	Tcells.CD8+	CD8 T cells
29	Tcells.CD8+.CD161+	CD8 T cells CD161+
30	Tcells.CD8+.CD38+	CD8 T cells CD38+
31	Tcells.CD8+.CD38+Ki67+	CD8 T cells CD38+Ki67+
32	Tcells.CD8+.Effector.CD38+	CD8 T Cells CD45RA+CD27- CD38+
33	Tcells.CD8+.Effector.CD38+Ki67+	CD8 T Cells CD45RA+CD27- CD38+Ki67+
34	Tcells.CD8+.Memory	CD8 T Cells Memory
35	Tcells.CD8+.Memory.CD38+	CD8 T cells Memory CD38+
36	Tcells.CD8+.Memory.CD38+Ki67+	CD8 T Cells Memory CD38+Ki67+
37	Tcells.CD8+CD45RA+CD27-	CD8 T cells CD45RA+CD27-
