# Supplementary material for: Estimating time since influenza virus exposure using single-cell proteomic data
Source: Front Immunol. 2026 Mar 19;17:1787198. doi: 10.3389/fimmu.2026.1787198 (PMC13044454; doi:10.3389/fimmu.2026.1787198)
Supplement: Supplementary Table 2 — Alignment of sampling timepoints between study A and study B. The DPC (days post-challenge) column indicates the unified timepoint alignment used in this study. The Study A and Study B columns list the original study-specific day numbering schemes reported in (11) and (12) respectively. For Study A, viral challenge occurred on study day 1 (original numbering) following blood draw sampling. For Study B, viral challenge occurred on study day 90 (original numbering) following blood draw sampling. For both studies, the DPC 1 blood draw corresponds to approximately 24 hours post-challenge. [file DataSheet2.csv]

Study A	Study B	DPC
-1	1	BL
1	90	BL
2	91	1
3	92	2
4	93	3
5	94 N/A	4
6	95	5
7	96 N/A	6
8	97	7
