# Supplementary material for: Estimating time since influenza virus exposure using single-cell proteomic data
Source: Front Immunol. 2026 Mar 19;17:1787198. doi: 10.3389/fimmu.2026.1787198 (PMC13044454; doi:10.3389/fimmu.2026.1787198)
Supplement: Supplementary Table 3 — Study A immune cell abundance data used for model features. Columns include volunteer identifier (VOLUNTEER), day post-challenge of blood draw (DPC), and virus shedding status (SHEDDER), encoded as 1 for shedders and 0 for non-shedders, for participants in Study A. Remaining columns report the relative abundances of immune cell populations measured by mass cytometry and used as model features. [file DataSheet3.csv]

VOLUNTEER	DPC	SHEDDER	B.cells.plasma.STAT5+	Basophils	Bcells	Bcells.CSM	Bcells.NCSM	Bcells.plasma	CD66+	cMCs	intMCs	mDC	ncMCs	NK.CD56+CD16-	NK.CD56+CD16-.CD38+Ki67+	NK.CD56loCD16+	NK.CD56loCD16+.CD38+Ki67+	NKT	NKT.CD38+	pDC	pDC.CD38+	Tcells	Tcells.CD4-CD8-	Tcells.CD4-CD8-CD38+	Tcells.CD4-CD8-CD38+Ki67+	Tcells.CD4+	Tcells.CD4+.CD161+	Tcells.CD4+.CD38+	Tcells.CD4+.CD38+Ki67+	Tcells.CD4+.Memory	Tcells.CD4+.Memory.CD38+	Tcells.CD4+.Memory.CD38+Ki67+	Tcells.CD4+CD8+	Tcells.CD4+CD8+CD38+	Tcells.CD4+CD8+CD38+Ki67+	Tcells.CD8+	Tcells.CD8+.CD161+	Tcells.CD8+.CD38+	Tcells.CD8+.CD38+Ki67+	Tcells.CD8+.Effector.CD38+	Tcells.CD8+.Effector.CD38+Ki67+	Tcells.CD8+.Memory	Tcells.CD8+.Memory.CD38+	Tcells.CD8+.Memory.CD38+Ki67+	Tcells.CD8+CD45RA+CD27-
101	Baseline 1	0	0.003107713	1.712350053	5.394990366	1.103238237	0.643296662	0.0466157	58.75332736	25.943191	1.236869911	1.597364659	1.873951147	0.689912362	0.0466157	10.21194605	0.239293928	0.251724781	0.049723414	0.248617068	0.034184847	47.89607807	1.112561377	0.015538567	0.01864628	30.79433153	4.531046056	0.823544036	0.372925601	22.36310523	0.316986761	0.214432221	0.320094474	0.012430853	0.006215427	14.73677668	0.829759463	0.180247374	0.105662254	0.015538567	0.006215427	4.583877183	0.087015974	0.06526198	1.945428554
101	Baseline 2	0	0	1.545919036	6.057033058	1.218393816	0.768592515	0.026202018	54.36652917	24.42901437	0.593912398	1.720599153	0.729289489	0.724922486	0.034936023	4.799336216	0.139744094	0.148478099	0.052404035	0.165946111	0.048037032	56.2731997	1.318834884	0.026202018	0.004367003	37.44705009	5.065723394	1.144154767	0.393030263	24.3329403	0.476003319	0.222717149	0.218350146	0.008734006	0.008734006	16.15354382	0.79042753	0.231451155	0.152845102	0.017468012	0.008734006	4.908511289	0.061138041	0.056771038	1.248962837
101	1	0	0	1.537662753	5.16814442	1.03442767	0.57113188	0.027957505	66.71909937	29.42727055	0.495247224	2.116782491	0.587107596	0.806773704	0.043933222	6.633916447	0.147775381	0.119817877	0.027957505	0.175732886	0.023963575	48.80980909	1.206166627	0.047927151	0.007987858	32.84208004	4.696860772	0.966530873	0.351465772	22.02252576	0.435338286	0.199696461	0.195702532	0.007987858	0.007987858	13.43158399	0.635034747	0.195702532	0.131799665	0	0	3.993929228	0.095854301	0.063902868	1.282051282
101	2	0	0.003162255	1.47993549	4.920469279	0.961325617	0.645100085	0.044271574	66.97324245	26.58191822	0.357334851	2.675268001	0.464851532	1.391392341	0.066407362	11.01413528	0.24981817	0.24349366	0.088543149	0.237169149	0.056920596	45.68510262	1.296524681	0.05375834	0.025298043	29.62400784	4.578945704	1.100464852	0.341523575	19.4352212	0.461689277	0.202384341	0.294089745	0.018973532	0.006324511	13.48701894	0.562881447	0.252980426	0.123327957	0.006324511	0.003162255	4.003415236	0.091705404	0.050596085	1.862568384
101	3	0	0	1.613705615	6.140787264	1.069585225	0.609414837	0.043529631	64.29546323	27.73459362	0.3979852	2.170263043	0.435296312	0.820844475	0.031092594	7.113985449	0.133698153	0.136807412	0.055966669	0.146135191	0.021764816	49.73571295	1.181518562	0.043529631	0.009327778	33.13537715	4.987252037	1.119333375	0.351346309	21.41657857	0.425968534	0.211429637	0.242522231	0.015546297	0.006218519	13.82376718	0.513027797	0.195883341	0.071512966	0.006218519	0.003109259	3.867918662	0.090168522	0.04974815	1.402275978
101	4	0	0.003329892	1.338616763	6.859578436	1.328627085	0.739236123	0.056608172	64.44856068	25.66348107	0.276381073	1.937997403	0.352968599	0.719256768	0.043288602	5.484332856	0.186473977	0.086577204	0.033298924	0.116546236	0.023309247	53.78109287	1.385235257	0.056608172	0.006659785	35.92287969	5.724085112	1.331956978	0.359628384	24.47470947	0.526123006	0.196463654	0.229762579	0.01331957	0.003329892	14.96453665	0.609370317	0.203123439	0.103226666	0.003329892	0.003329892	4.395458027	0.059938064	0.02663914	1.311977623
101	5	0	0	1.352316799	6.281894264	1.252806695	0.627679118	0.073994693	61.88291412	28.22514799	0.441416616	2.107572974	0.418452745	0.663400694	0.035721576	4.095223515	0.142886303	0.140334762	0.043376199	0.173504797	0.040824658	52.81434987	1.132884262	0.04592774	0.020412329	35.59910186	5.355684834	1.247703613	0.395488875	22.73933456	0.492447438	0.227087161	0.216880996	0.005103082	0.002551541	14.76321698	0.620024495	0.237293325	0.109716269	0.010206165	0.002551541	4.17432129	0.08930394	0.051030823	1.224739743
101	6	0	0.00599868	1.255723741	6.706524565	1.179740457	0.705844714	0.061986363	54.82024028	23.76477175	0.62186319	1.531663034	0.535882106	0.591869789	0.047989442	7.478354762	0.193957329	0.281937974	0.101977565	0.147967447	0.029993401	54.4900122	1.117754094	0.059986803	0.015996481	36.66193437	5.600767831	1.299714063	0.341924777	23.70678451	0.513886945	0.181959969	0.287936654	0.029993401	0.00799824	15.30263342	0.645857911	0.247945452	0.091979764	0.00399912	0.00199956	4.195077083	0.089980204	0.031992962	1.457679311
101	7	0	0.003073613	1.35853696	6.128784386	1.183341017	0.743814354	0.027662517	59.19636125	26.33779007	0.799139388	1.930228984	0.657753189	0.694636545	0.055325035	5.689257722	0.205932073	0.150607039	0.079913939	0.150607039	0.046104195	53.17965268	1.118795144	0.046104195	0.015368065	36.51144921	5.102197633	1.075764561	0.427232211	23.98954972	0.436453051	0.221300138	0.255109882	0.006147226	0.006147226	14.13554633	0.620869832	0.175195943	0.086061165	0.006147226	0	4.336867988	0.082987552	0.027662517	1.361610573
101	28	0	0.006733553	1.720422867	6.00632954	1.023500101	0.723856979	0.057235203	65.94125395	31.05178102	0.508383274	2.245640024	0.548784594	0.878728705	0.084169416	7.124099387	0.249141472	0.148138173	0.033667766	0.205373376	0.033667766	45.58278904	1.131236954	0.06060198	0.026934213	30.5938994	5.208403475	0.989832335	0.373712208	21.66184095	0.474715507	0.262608579	0.218840482	0.006733553	0.013467107	12.50757525	0.545417817	0.171705609	0.067335533	0	0	4.191636927	0.090902969	0.043768096	1.111036294
101	59	0	0.005803662	1.572792432	5.626650416	1.04465918	0.618090015	0.046429297	66.55264086	27.14953135	0.565857056	2.472360059	0.551347901	1.326136792	0.095760425	8.975363454	0.278575781	0.41206001	0.171208032	0.147993384	0.026116479	47.05319056	1.128812281	0.060938452	0.023214648	30.82324947	5.710803517	1.366762427	0.493311279	20.54206204	0.568758887	0.30179043	0.475900293	0.029018311	0.011607324	13.43257596	0.690635791	0.374336206	0.22053916	0.017410986	0.005803662	3.813006007	0.107367749	0.069643945	1.73239314
102	Baseline 1	0	0.01543329	2.901458446	6.05756617	1.203796589	0.59932608	0.118321887	67.11683681	13.63016694	0.169766186	2.595364869	0.216066054	2.770275484	0.136327392	7.179051882	0.156905111	0.108033027	0.020577719	0.167193971	0.012861075	60.3004347	4.257015716	0.077166448	0.043727654	33.49538287	3.006919258	0.542737351	0.336960156	28.85253492	0.388404455	0.270082568	0.210921625	0.002572215	0.007716645	20.86837976	2.484759627	0.18262726	0.169766186	0.01028886	0.01028886	7.816961185	0.105460812	0.084883093	3.842889112
102	Baseline 2	0	0.01148554	2.632485701	5.889784761	1.100314704	0.470907128	0.071210346	62.3735851	13.12337767	0.098775641	2.076585579	0.133232261	2.496956332	0.126340937	7.511542967	0.147014908	0.130935153	0.036753727	0.169985988	0.018376864	61.87260239	5.032963499	0.142420692	0.029862403	32.67406335	3.006914295	0.496175315	0.213631039	26.86238026	0.321595112	0.160797556	0.257276089	0.006891324	0.004594216	21.9258953	2.320079021	0.163094664	0.098775641	0.01148554	0.009188432	7.842326511	0.101072749	0.06661613	4.656237797
102	1	0	0.002184265	2.44856057	6.281944869	1.162028745	0.482722467	0.04805382	62.8596127	12.6774715	0.07644926	2.278187934	0.12450308	2.570879385	0.117950286	7.651478747	0.111397492	0.091739111	0.017474116	0.19658381	0.015289852	61.44336202	4.704905858	0.122318815	0.02402691	32.84697043	3.01428509	0.489275261	0.24900616	26.85116421	0.314534096	0.168188371	0.205320868	0.002184265	0	22.01957101	2.54466821	0.163819842	0.102660434	0.02402691	0.010921323	8.367917522	0.098291905	0.067712201	4.643746451
102	2	0	0.01468244	2.242218307	6.005117879	1.13893783	0.444668177	0.056632268	58.33195332	11.02651229	0.09019213	1.994714322	0.157311855	2.227535867	0.155214364	8.606007215	0.174091786	0.226529071	0.054534776	0.232821545	0.016779931	64.01753503	4.482339122	0.167799312	0.048242302	33.50952261	3.737729675	0.591492575	0.276868865	27.24641329	0.367060995	0.205554157	0.249601477	0.010487457	0.010487457	23.83589227	2.923903012	0.222334088	0.163604329	0.01468244	0.008389966	9.111502643	0.138434432	0.098582096	5.151438879
102	3	0	0.017339609	2.551399554	6.371067624	0.978449344	0.485509041	0.08917513	68.38278273	14.78573198	0.104037652	1.847906862	0.183304434	2.021302948	0.116423086	7.27520436	0.158533565	0.165964825	0.034679217	0.183304434	0.012385435	60.86945752	4.456279415	0.143671043	0.039633391	32.0113946	3.039385682	0.644042606	0.270002477	26.77730988	0.455783998	0.198166956	0.225414912	0	0.004954174	22.36066386	2.593510032	0.183304434	0.111468913	0.019816696	0.007431261	8.07778053	0.104037652	0.049541739	4.684171414
102	4	0	0.002101944	2.459274829	7.117183395	1.284287966	0.529689963	0.084077772	64.98104408	13.7887546	0.124014714	1.973725696	0.153441934	1.906463479	0.092485549	6.570677877	0.126116658	0.155543878	0.027325276	0.220704151	0.01471361	62.3058329	4.266946926	0.119810825	0.035733053	33.05517604	3.142406726	0.672622176	0.315291645	27.23699422	0.466631634	0.243825539	0.302679979	0.010509721	0.016815554	22.85233841	2.835522859	0.174461377	0.138728324	0.01471361	0.012611666	8.695743563	0.119810825	0.084077772	4.510772465
102	5	0	0.00542074	2.38512549	7.177059429	1.259418535	0.558336194	0.063241964	66.35821908	12.93569196	0.065048877	1.758126592	0.175270585	2.372477097	0.081311096	7.993784218	0.133711581	0.242126376	0.063241964	0.184305152	0.023489872	61.1351029	4.148672822	0.191532805	0.045172831	33.00327051	3.649964765	0.697468515	0.327051298	25.81356269	0.393907089	0.198760458	0.363189563	0.012648393	0.00542074	22.09493522	2.858536762	0.21140885	0.130097754	0.032524439	0.012648393	8.201579242	0.113835535	0.059628137	5.346656307
102	6	0	0.007195591	1.968713572	6.529278858	1.016017385	0.44900485	0.056125606	62.32151157	11.53021428	0.116568567	1.872292659	0.13671622	2.702663808	0.102177386	8.403010635	0.130959748	0.241771842	0.059003842	0.250406551	0.035977953	62.58580742	4.959201002	0.174133291	0.037417071	31.82753609	3.505691712	0.670629039	0.26623685	24.61755436	0.411587779	0.179889764	0.454761322	0.020147654	0.014391181	23.58570668	2.833623555	0.276310677	0.120885921	0.051808252	0.018708535	8.415962698	0.125203275	0.044612661	6.113373725
102	7	0	0.016108989	2.430156027	5.302158605	0.915911078	0.411929857	0.050628251	65.77524581	13.6051917	0.119666774	1.974501772	0.223224559	3.026188613	0.092051365	7.389423298	0.07824366	0.147282183	0.041423114	0.154186036	0.016108989	61.99889538	4.678510609	0.142679615	0.032217978	31.70709256	3.412804345	0.455654255	0.202513002	25.06328531	0.266948958	0.142679615	0.349795186	0.002301284	0.004602568	23.64109173	2.867400009	0.184102729	0.101256501	0.032217978	0.004602568	8.411193446	0.096653933	0.052929535	6.142127307
102	28	0	0.004817188	2.117154005	5.773399489	0.912857074	0.433546895	0.040946096	71.28740805	14.54308974	0.067440628	3.157666554	0.110795318	3.738137675	0.171010164	6.187677634	0.127655475	0.084300785	0.016860157	0.192687509	0.04335469	58.8708512	4.754564285	0.166192977	0.060214847	30.98174286	3.509321258	0.551567995	0.298665639	24.81333398	0.308300014	0.197504697	0.34924611	0.007225782	0.004817188	21.13541115	2.047304783	0.252902356	0.175827352	0.033720314	0.028903126	7.717134737	0.120429693	0.069849222	5.337444
102	59	0	0.010413955	1.86583355	4.231536926	0.701206283	0.374902369	0.045127137	57.91360107	13.16671006	0.121496138	2.624316584	0.232578322	3.582400417	0.152738002	10.24212445	0.206543435	0.505076803	0.124967456	0.197865139	0.013885273	58.79198125	5.493361104	0.237785299	0.067690706	28.93170181	3.599757008	0.74633342	0.37316671	21.98038705	0.381845006	0.208279094	0.678642715	0.022563569	0.017356591	21.74780873	2.547947583	0.37316671	0.192658162	0.088518615	0.024299228	7.522346611	0.114553502	0.081575978	5.892562701
103	Baseline 1	1	0.275231883	2.400022019	5.807392728	1.136707676	0.79817246	0.649547244	76.934396	23.52406903	1.0816613	1.087165937	1.241295792	0.481655795	0.060551014	4.453251865	0.134863623	0.04678942	0.002752319	0.115597391	0.022018551	57.37759062	1.885338398	0.112845072	0.110092753	41.7774475	5.367021716	0.96331159	0.784410866	18.61943688	0.721107533	0.635785649	0.088074203	0.005504638	0.005504638	12.81204415	0.814686373	0.467894201	0.459637244	0.002752319	0.008256956	2.386260424	0.319268984	0.341287535	2.394517381
103	Baseline 2	1	0.28605542	2.203870454	5.691259141	1.191483011	0.950201483	0.706432516	75.21528987	25.3818218	0.910402468	1.313367494	0.947714044	0.460176111	0.049748769	4.268444356	0.104472414	0.054723646	0.004974877	0.164170937	0.062185961	56.12158599	1.890453211	0.121884483	0.084572907	40.97059848	5.076861848	0.833291876	0.609422417	17.84488334	0.644246555	0.497487687	0.092035222	0.002487438	0.002487438	12.36256903	0.676583255	0.385552958	0.440276603	0.004974877	0.004974877	2.313317745	0.288542859	0.310929804	2.33819213
103	1	1	0.223900795	2.079078808	5.245675762	1.10966218	0.819329282	0.656939694	74.68900233	27.96299486	0.964495731	1.289274906	1.129345767	0.38875083	0.049208966	3.639003026	0.113180622	0.044288069	0.002460448	0.20175676	0.059050759	54.92950816	1.727234702	0.125482863	0.091036587	40.71303792	5.14725783	0.95219349	0.654479246	17.2354403	0.75043673	0.511773245	0.078734345	0.007381345	0.007381345	11.66744581	0.9374308	0.538838176	0.484708314	0.01476269	0.017223138	2.386634845	0.386290382	0.383829934	1.953595945
103	2	1	0.244452291	2.232664258	5.679441562	1.078306217	0.858299155	0.654588913	75.60940287	27.03642339	0.801260287	1.607952848	0.904473477	0.445446397	0.057038868	4.057908032	0.111361599	0.054322731	0.00814841	0.220007062	0.070619551	54.42051226	1.632398077	0.09506478	0.07876796	39.87560095	4.769535812	1.105467583	0.738789146	16.90795013	0.866447565	0.608414591	0.076051824	0.00814841	0.005432273	12.07051091	0.90990575	0.53779504	0.472607763	0.010864546	0.013580683	2.305999946	0.404704349	0.347665481	2.181057664
103	3	1	0.234910116	2.035063426	5.393041715	1.001458915	0.801167132	0.593457135	77.05898602	31.58922875	1.372369625	1.258623674	1.293242007	0.301674044	0.039563809	3.622561262	0.128582379	0.044509285	0.009890952	0.180509879	0.079127618	50.70349398	1.698771049	0.106327737	0.074182142	36.96248856	4.764966247	0.961895106	0.707203086	17.35367573	0.739348681	0.531638684	0.081600356	0.009890952	0.009890952	11.24353997	0.766548799	0.586038921	0.568729754	0.009890952	0.01236369	2.423283302	0.45992928	0.393165352	2.101827353
103	4	1	0.177499591	1.812364248	4.738771983	0.964570147	0.679636593	0.614242007	74.74531365	31.05075087	2.426606255	1.214470888	2.186047598	0.383025434	0.035032814	6.768339678	0.196183759	0.086414275	0.011677605	0.161150945	0.091085317	46.69640563	1.74229862	0.158815424	0.109769484	31.7233809	4.203937688	0.973912231	0.740360137	14.98937338	0.768386389	0.609570965	0.088749796	0.004671042	0.007006563	12.44599108	0.759044305	0.780063993	0.611906486	0.032697293	0.011677605	2.557395427	0.600228881	0.434406894	3.057196908
103	5	1	0.197044335	1.754926108	5.166256158	1.032430213	0.689655172	0.687602627	72.8262737	29.82142857	2.614942529	1.067323481	2.465106732	0.385878489	0.047208539	5.314039409	0.160098522	0.051313629	0.008210181	0.1272578	0.065681445	49.0907225	1.621510673	0.125205255	0.065681445	34.53817734	4.328817734	1.083743842	0.683497537	15.09646962	0.857963875	0.52545156	0.061576355	0.00410509	0.002052545	12.32963875	0.857963875	0.827175698	0.58908046	0.043103448	0.020525452	2.493842365	0.603448276	0.38998358	2.69909688
103	6	1	0.152924685	1.835096215	4.511278195	0.915727576	0.586211291	0.593493419	73.94132352	29.35243678	2.528718892	1.336270458	1.88607111	0.37138852	0.050974895	6.038704509	0.191155856	0.076462342	0.012743724	0.162027344	0.11105245	49.64772707	1.472810355	0.08374447	0.063718619	34.72118553	4.489431812	1.228859073	0.81741885	14.7590526	0.983087258	0.64082725	0.072821278	0.010923192	0.014564256	12.53436254	0.888419596	0.908445448	0.595313951	0.030949043	0.01820532	2.68528464	0.648109378	0.409619691	2.745362195
103	7	1	0.208946196	1.721056828	5.044950925	0.959502928	0.692821598	0.593847084	76.43206803	28.4881643	1.5231078	1.061226734	1.520358508	0.428889561	0.043988673	5.943969428	0.167706815	0.049487257	0.005498584	0.134715311	0.082478762	51.59321475	1.946498777	0.112720974	0.09347593	35.61432931	4.42361092	1.198691337	0.750556732	15.53899871	1.022736645	0.665328678	0.068732301	0.010997168	0.01374646	13.16635966	0.822038325	0.896269211	0.692821598	0.010997168	0.01374646	2.875759492	0.679075138	0.48112611	2.76578781
103	28	1	0.102063678	2.043762914	5.434268502	0.804062632	0.639765005	0.278808095	74.8492223	25.36406861	0.774190336	1.871997212	0.83144557	0.448084439	0.032361654	3.353165219	0.119489184	0.04978716	0.007468074	0.196659282	0.06223395	56.8569366	2.013890618	0.06223395	0.052276518	39.15013318	4.821886435	0.525254537	0.420701501	18.20716437	0.373403699	0.311169749	0.084638172	0.007468074	0.007468074	14.79674392	0.821488138	0.261382589	0.321127181	0.03734037	0.06223395	3.203803739	0.121978542	0.104553036	3.027059321
103	59	1	0.01948653	1.93160228	4.535489843	0.550494471	0.735616505	0.211916013	73.92093038	26.27027817	1.288546792	0.940225069	1.43225995	0.448190189	0.036537244	6.316071516	0.138841526	0.085253568	0.009743265	0.221659278	0.043844692	54.74497004	1.965703707	0.056023774	0.053587957	36.21084425	4.969065134	0.660106202	0.457933454	16.68777707	0.399473864	0.280118868	0.060895406	0.002435816	0.002435816	15.66960588	0.971890681	0.126662445	0.143713158	0.017050714	0.017050714	2.272616554	0.046280509	0.03897306	5.085984313
104	Baseline 1	0	0.029655991	1.334519573	14.52402135	1.983244365	0.430011862	0.118623962	80.24091293	17.96411625	1.041666667	2.309460261	0.878558719	1.012010676	0.055604982	8.214709371	0.233540925	0.059311981	0.033362989	0.163107948	0.011120996	48.35779953	6.43905694	0.044483986	0.029655991	31.57992289	3.84415777	0.533807829	0.233540925	19.22078885	0.278024911	0.159400949	0.070432977	0.003706999	0.007413998	7.984875445	1.671856465	0.051897983	0.037069988	0	0	1.419780546	0.033362989	0.018534994	0.266903915
104	Baseline 2	0	0.012055455	1.09403255	11.30198915	1.470765521	0.238095238	0.060277275	73.07751405	20.47920434	0.765521398	2.05244123	0.485232068	1.422543701	0.069318867	8.110307414	0.2079566	0.072332731	0.012055455	0.388788427	0.042194093	49.4092827	8.821579265	0.030138638	0.012055455	29.33996383	3.381555154	0.536467752	0.189873418	16.21760096	0.259192285	0.13562387	0.042194093	0	0	7.92344786	1.787221218	0.126582278	0.060277275	0.006027728	0.003013864	1.386377336	0.054249548	0.030138638	0.322483424
104	1	0	0.026309635	1.221936389	12.18428438	1.955682881	0.43849392	0.084775491	72.32706937	22.39242283	0.800982226	2.367867166	0.745439663	1.03484565	0.07308232	5.817352666	0.172474275	0.029232928	0.008769878	0.39756782	0.043849392	49.61120206	7.08606174	0.040926099	0.032156221	30.3554724	3.855823199	0.593428438	0.236786717	16.803087	0.286482694	0.184167446	0.038002806	0.005846586	0	9.307764266	3.350093545	0.099391955	0.05261927	0.002923293	0	1.791978485	0.064312442	0.043849392	0.330332086
104	2	0	0.006592972	1.046084874	12.28929961	1.718568007	0.388985342	0.052743775	69.22496141	20.37667846	0.588972156	1.848229787	0.481286948	1.184537283	0.094499264	8.909302683	0.204382129	0.156033668	0.041755489	0.336241566	0.063732062	49.83407687	7.524778586	0.032964859	0.030767202	30.25514801	4.489813858	0.804342571	0.270311848	16.09564205	0.380194712	0.191196185	0.054941432	0.002197657	0	9.252137222	3.259125772	0.118673494	0.048348461	0.006592972	0.002197657	1.632859372	0.052743775	0.02417423	0.468101004
104	3	0	0.017704039	1.176054023	12.54710539	1.638888186	0.323731	0.068287008	72.71501956	21.35612939	0.890260249	1.975264928	0.687928375	1.031892562	0.068287008	7.749310807	0.214977617	0.075874453	0.020233187	0.321201851	0.045524672	49.16664559	6.831229925	0.027820633	0.022762336	30.56475885	4.314727231	0.665166039	0.285793773	16.20678318	0.318672703	0.19474443	0.037937227	0.007587445	0.002529148	8.867194416	3.062798756	0.083461898	0.027820633	0.005058297	0	1.580717772	0.037937227	0.022762336	0.440071828
104	4	0	0	1.126685593	11.98249349	1.650106458	0.381476224	0.047314881	73.05486136	23.24047788	1.014312751	2.013839603	0.517506506	1.073456352	0.079843861	7.662053466	0.201088242	0.073929501	0.00887154	0.286846463	0.03252898	47.31488053	7.623610125	0.02365744	0.02365744	29.01880767	3.944878164	0.541163946	0.254317483	16.29701916	0.313461084	0.192216702	0.02661462	0.00295718	0	7.877927608	2.569789449	0.076886681	0.053229241	0.00887154	0	1.534776437	0.03844334	0.03844334	0.402176485
104	5	0	0.010136591	1.282278706	11.22880819	1.773903348	0.362383112	0.068421986	72.01664994	23.0810167	1.028863942	2.676059907	0.795722359	1.523022731	0.106434201	9.95159778	0.273687945	0.091229315	0.017739033	0.481488051	0.091229315	43.57720281	7.234991511	0.050682953	0.020273181	26.08904995	3.519931071	0.780517473	0.299029421	13.56529231	0.344644079	0.192595221	0.040546362	0.002534148	0.002534148	7.810243025	2.285801171	0.088695167	0.055751248	0.002534148	0	1.424190973	0.040546362	0.027875624	0.423202656
104	6	0	0.005072452	1.13622914	9.955531508	1.474392574	0.321255263	0.079468407	70.39498301	26.79099809	1.408450704	2.593713542	0.857244306	1.291784319	0.081159224	10.05021727	0.270530748	0.104830665	0.02367144	0.349999155	0.081159224	41.79023722	6.930659588	0.038888795	0.030434709	25.12723399	3.601440576	0.622220719	0.243477673	13.51639247	0.285748102	0.165700083	0.052415332	0.005072452	0.003381634	7.231625044	2.133811271	0.08961331	0.042270429	0.005072452	0	1.359417006	0.032125526	0.020289806	0.307728725
104	7	0	0.022577186	1.134503584	8.878478298	1.238923068	0.234238302	0.12699667	70.71121789	31.24964723	1.459050629	2.483490433	1.047016989	1.23610092	0.076198002	8.822035333	0.279392674	0.081842298	0.025399334	0.330191342	0.090308743	39.62860529	7.190833663	0.056442964	0.039510075	23.08235029	3.118473782	0.522097421	0.220127561	12.87464018	0.25399334	0.152396004	0.042332223	0.002822148	0	6.888863803	2.381893097	0.064909409	0.036687927	0	0	1.31512107	0.039510075	0.014110741	0.395100751
104	28	0	0.007014098	1.138621963	11.4049239	1.613242618	0.362395081	0.074817049	69.5486855	21.43742255	1.045100652	2.429216058	0.67335344	1.564143929	0.074817049	8.187790793	0.236141311	0.107549508	0.025718361	0.409155736	0.065464918	48.19386968	6.967337682	0.049098688	0.04208459	29.71639662	4.220149166	0.701409834	0.247831475	15.6063688	0.350704917	0.156648196	0.070140983	0.007014098	0.002338033	8.627340955	2.349722943	0.154310163	0.060788852	0.004676066	0.002338033	1.727806224	0.065464918	0.025718361	0.31095836
104	59	0	0.019997	0.719892016	7.447216251	0.878201603	0.163308837	0.091652919	48.87974549	33.32500125	3.71610925	1.531436951	1.851388958	1.166491693	0.169974504	12.48479395	0.774883767	0.381609425	0.15164392	0.498258595	0.351613925	33.89991501	5.75913613	0.173307337	0.096652169	20.18530554	3.179523072	1.17815661	0.626572681	11.88488393	0.708227099	0.453265344	0.068323085	0.018330584	0.00499925	5.625822793	2.249662551	0.233298339	0.121648419	0.021663417	0.0099985	1.131496942	0.081654419	0.038327584	0.396607176
105	Baseline 1	0	0.013156164	1.027825286	9.01526115	1.489935535	0.667675306	0.085515064	68.52011982	9.240560453	0.350282858	1.169254046	0.555847915	0.662741745	0.03617945	10.23056177	0.205565057	0.162807525	0.027956848	0.222010262	0.014800684	65.17070122	3.920536771	0.090448625	0.039468491	39.76779371	6.461320879	0.695632154	0.348638337	30.49763189	0.39468491	0.230232864	0.060847257	0.00164452	0.004933561	19.70957769	0.830482831	0.136495198	0.103604789	0.003289041	0	4.907249046	0.029601368	0.029601368	2.007959479
105	Baseline 2	0	0.018847558	1.225091239	8.010211949	1.321042441	0.522591368	0.101091445	66.79978475	12.50963796	0.207323133	1.528365574	0.209036547	1.060603465	0.039408529	8.388876514	0.118225588	0.090810959	0.013707315	0.421499923	0.030841458	63.41860425	4.129328513	0.066823159	0.029128043	38.24340764	5.32186488	0.685365728	0.250158491	27.36665353	0.423213337	0.155920703	0.089097545	0.001713414	0.001713414	18.84755753	0.666518171	0.118225588	0.082243887	0.001713414	0	4.448023577	0.037695115	0.0239878	2.085225228
105	1	0	0.018376211	1.204477113	8.239224858	1.568660207	0.573003675	0.150350819	70.63220241	12.79819579	0.33411293	1.855997327	0.354159706	0.845305713	0.038422987	10.16371534	0.19044437	0.101904444	0.016705647	0.583027063	0.02171734	59.96825927	4.079518877	0.085198797	0.04677581	35.83528233	4.669228199	0.641496826	0.299031073	26.70230538	0.415970598	0.210491146	0.040093552	0.001670565	0.001670565	18.09388573	0.721683929	0.095222185	0.073504845	0.008352823	0.001670565	4.221516873	0.036752422	0.033411293	2.283661878
105	2	0	0.016503012	1.224523476	8.829111313	1.480320158	0.60070963	0.161729516	63.13379962	9.266441126	0.37791897	1.277333113	0.440630415	0.683224689	0.034656325	8.327419754	0.186484033	0.136974998	0.026404819	0.561102401	0.011552108	66.67546827	4.571334269	0.06931265	0.051159337	39.76235663	4.945952636	0.691476194	0.415875897	30.03713178	0.437329813	0.305305718	0.059410842	0.001650301	0.003300602	20.17823253	0.85320571	0.127073191	0.100668372	0.001650301	0.001650301	4.964105949	0.052809638	0.041257529	2.244409605
105	3	0	0.02033657	1.377802634	8.299015371	1.423559917	0.466046401	0.169471419	70.57008187	10.91565407	0.388089549	1.770976325	0.428762689	0.867693663	0.047451997	8.171911807	0.162692562	0.111851136	0.025420713	0.420289118	0.016947142	64.19407867	4.584201874	0.084735709	0.03219957	38.86318572	5.985730507	0.716864101	0.327079838	29.77951768	0.464351687	0.203365702	0.076262138	0.001694714	0.005084143	18.48763706	0.820241666	0.132187707	0.079651567	0.006778857	0.006778857	4.657074584	0.047451997	0.023725999	2.157371159
105	4	0	0.027160075	1.503989136	9.149550161	1.471736547	0.580546597	0.142590392	71.97920953	11.50059413	0.239348158	1.582074351	0.336105924	0.887794941	0.061110168	7.302665082	0.174842981	0.10185028	0.02546257	0.500763877	0.027160075	64.08249873	4.24715668	0.074690205	0.042437617	38.69971142	5.411644882	0.826684773	0.363265999	27.95959939	0.493973858	0.251230691	0.054320149	0.001697505	0.001697505	19.05788491	0.830079783	0.122220336	0.084875233	0.003395009	0.003395009	4.478017315	0.047530131	0.015277542	1.84009506
105	5	0	0.025554687	1.455113944	9.216222717	1.602429198	0.643376826	0.147315255	70.44210247	10.44134448	0.15934099	1.749744453	0.380313872	0.948529854	0.040586856	7.123744814	0.13979917	0.157837773	0.033070771	0.517106608	0.031567555	65.07576213	4.484095965	0.081173712	0.031567555	39.0400457	5.904635921	0.92147195	0.441945764	28.43785701	0.5787385	0.308159461	0.105225182	0.003006434	0.004509651	19.22464073	0.858336841	0.190908544	0.118754134	0.013528952	0.006012868	4.46756058	0.076664061	0.025554687	2.054897481
105	6	0	0.031828309	1.434547356	8.855090256	1.507297777	0.627472378	0.131860137	75.75616566	12.98595008	0.356931751	1.721002137	0.400127313	0.843450189	0.03410176	9.723548402	0.21143091	0.090938026	0.020461056	0.550175056	0.027281408	59.41890602	4.012640386	0.081844223	0.040922112	34.47915246	4.849270222	0.834356386	0.363752103	25.52857727	0.588823717	0.275087528	0.052289365	0.004546901	0.002273451	18.64002183	0.727504206	0.118219433	0.10457873	0.002273451	0.002273451	4.55826854	0.056836266	0.03637521	2.303005502
105	7	0	0.053112169	1.534124568	7.944354789	1.483055175	0.467795641	0.22470533	72.15202754	12.25665434	0.3534002	1.613792822	0.5638061	0.821195841	0.040855514	8.773721733	0.142994301	0.061283272	0.006128327	0.502522828	0.012256654	62.17187915	4.796437399	0.063326047	0.040855514	36.66578146	3.952771025	0.518865034	0.359528527	28.7357261	0.384041836	0.302330807	0.05719772	0.002042776	0.002042776	18.52797581	0.618961044	0.061283272	0.055154945	0	0.002042776	4.91083284	0.032684412	0.012256654	2.279737708
105	28	0	0.01167406	1.597400576	8.010351	1.449529146	0.610942486	0.120631956	74.49619744	9.590240486	0.118686279	1.665499261	0.107012219	1.509845124	0.056424624	10.11946455	0.202350377	0.186784964	0.031130827	0.287960153	0.013619737	62.50486419	4.354424469	0.114794926	0.058370301	37.08265235	5.831193089	0.807455833	0.426103199	28.49248969	0.494201883	0.287960153	0.118686279	0.00583703	0.00583703	18.94699977	0.618725193	0.175110904	0.114794926	0.007782707	0.001945677	4.504241575	0.075881392	0.029185151	2.363997198
105	59	0	0.116091977	1.670095114	7.623373185	1.4990122	0.543799263	0.297358398	73.69347241	17.59506304	0.144605796	1.340149494	0.362532842	0.908368806	0.063137742	8.645797267	0.236257358	0.217927045	0.052954235	0.382899855	0.020367014	57.50218945	3.61310821	0.083504756	0.036660624	34.80926292	7.099940936	1.723049349	0.820790647	26.0881077	1.382920222	0.653781136	0.087578158	0.012220208	0.008146805	17.03497016	0.769873114	0.256624371	0.146642498	0.002036701	0.004073403	3.721053382	0.087578158	0.046844131	1.900242367
106	Baseline 1	0	0.016595674	1.217016098	8.911876971	1.335951762	1.12573989	0.077446479	65.66123103	15.84333684	0.594678321	2.035736018	2.351053825	3.050838082	0.157658904	8.485921337	0.232339437	0.146595121	0.022127565	0.199148089	0.049787022	52.46998949	2.038501964	0.044255131	0.016595674	24.89351109	6.43635559	0.611273995	0.334679427	19.70736295	0.442551308	0.251701057	0.165956741	0.002765946	0.005531891	24.04989766	1.831056038	0.174254578	0.199148089	0.024893511	0.041489185	6.439121536	0.085744316	0.060850805	8.925706699
106	Baseline 2	0	0.003263708	1.223890339	8.981723238	1.184725849	1.12924282	0.029373368	66.03783968	19.02415144	0.545039164	2.212793734	2.092036554	2.483681462	0.12075718	7.39229765	0.110966057	0.075065274	0.003263708	0.163185379	0.058746736	51.10966057	2.529373368	0.042428198	0.022845953	23.9654047	5.45691906	0.411227154	0.264360313	18.69778068	0.283942559	0.205613577	0.09464752	0	0.009791123	22.85900783	1.530678851	0.110966057	0.09464752	0.009791123	0.009791123	6.338120104	0.055483029	0.039164491	8.218015666
106	1	0	0.008019675	1.317899914	9.858853721	1.432848589	1.323246364	0.034751925	63.29268293	14.94867408	0.422369547	2.111847733	1.478293413	3.042130026	0.152373824	7.760372113	0.168413174	0.101582549	0.01603935	0.168413174	0.05881095	54.24240804	2.352437981	0.02673225	0.029405475	25.33949957	6.2072284	0.646920445	0.291381523	18.90237382	0.406330197	0.197818648	0.147027374	0.002673225	0	24.87435843	1.83650556	0.149700599	0.136334474	0.02673225	0.018712575	6.739200171	0.050791275	0.040098375	8.818969204
106	2	0	0	2.26249848	12.55321737	1.50833232	1.14341321	0.036491911	73.85311018	13.23439971	0.328427199	2.128694806	1.046101448	2.165186717	0.060819852	6.982118964	0.024327941	0.01216397	0	0.194623525	0.097311763	52.63349957	3.478895511	0.048655881	0.01216397	24.58338402	4.512832989	0.669018368	0.267607347	17.64992093	0.401411021	0.194623525	0.024327941	0	0	22.84393626	1.423184527	0.206787495	0.072983822	0.024327941	0	5.753557961	0.060819852	0.036491911	7.699793213
106	3	0	0.009637161	1.120319954	9.673300246	1.373295427	1.18537079	0.053004385	64.13523499	17.59745579	0.508360237	1.790102636	1.252830916	2.551438346	0.199971089	7.67118007	0.207198959	0.149375994	0.012046451	0.173468896	0.057822965	53.25736038	2.069580302	0.028911483	0.00240929	25.22285935	6.04972775	0.684238423	0.371030694	18.27205705	0.419216499	0.245747603	0.161422445	0.00481858	0.012046451	24.25191539	1.713005349	0.21924541	0.226473281	0.016865032	0.043367224	6.659278177	0.098780899	0.057822965	8.449380812
106	4	0	0	1.108784989	9.208859942	1.253521491	1.018324675	0.041353286	65.82385166	18.49008813	0.447132408	1.987542323	1.041585899	2.584580393	0.173166886	7.572820553	0.157659404	0.113721537	0.018092063	0.170582306	0.054276188	52.50833527	2.393321444	0.036184126	0.023261224	25.22292006	5.71709183	0.710759608	0.323072549	18.38670492	0.511746918	0.268796361	0.100798635	0	0.00258458	23.02085756	1.700653899	0.152490243	0.126644439	0.015507482	0.033599545	6.316714481	0.041353286	0.033599545	7.779586984
106	5	0	0.002908414	1.384405084	9.490155018	1.24480121	1.189541343	0.052351453	69.806698	17.43012535	0.360643341	2.559404357	1.017944915	3.542448303	0.209405811	7.180874269	0.238489951	0.098886077	0.008725242	0.174504843	0.058168281	51.07465899	2.373265858	0.069801937	0.037809383	23.61050519	5.619055929	0.700927784	0.412994794	17.64534799	0.436262106	0.25884885	0.130878632	0.005816828	0.005816828	23.37201524	1.605444551	0.203588983	0.206497397	0.040717797	0.037809383	6.264723846	0.084344007	0.058168281	8.082482622
106	6	0	0.00359189	1.318223451	8.151793251	1.091934412	1.011116898	0.03412295	67.39057004	19.04599415	0.488496974	2.338320073	1.388265297	3.353028861	0.265799824	8.428368743	0.267595769	0.104164796	0.014367558	0.167022862	0.053878343	50.04759254	2.043785133	0.046694564	0.023347282	22.58580126	5.944577145	0.684254952	0.409475405	16.7651443	0.48310914	0.341229504	0.131103967	0.007183779	0.010775669	23.69928701	1.681004292	0.242452542	0.213717426	0.044898619	0.03771484	6.196009411	0.105960741	0.061062122	8.985111618
106	7	0	0.030981067	1.383820998	7.549053356	1.070567986	0.895008606	0.123924269	65.04976015	19.96901893	0.457831325	2.561101549	1.342512909	2.726333907	0.144578313	6.371772806	0.148020654	0.082616179	0.006884682	0.148020654	0.034423408	52.3373494	2.585197935	0.058519793	0.020654045	24.59552496	5.094664372	0.588640275	0.337349398	18.39242685	0.399311532	0.271944923	0.089500861	0.003442341	0.003442341	23.45266781	1.803786575	0.185886403	0.182444062	0.020654045	0.027538726	6.227194492	0.079173838	0.055077453	7.800344234
106	28	0	0.106965331	1.642232429	9.551374819	1.642232429	0.915497389	0.412131127	64.21393079	20.91801422	0.54741081	2.063801674	2.107846222	1.74919776	0.122695526	4.88265274	0.169886113	0.081797018	0.009438117	0.088089096	0.044044548	52.21795759	2.243125904	0.028314352	0.022022274	27.33278802	6.26690996	0.937519663	0.559994966	20.73868999	0.745611275	0.468759831	0.084943057	0.009438117	0.003146039	20.89284591	1.950544265	0.248537092	0.29258164	0.012584157	0.022022274	6.26690996	0.151009879	0.179324231	5.955452086
106	59	0	0.012828736	0.778276673	7.440667094	0.889459055	0.842420355	0.038486209	77.88510136	26.88903143	0.367757109	2.758178319	1.218729955	3.908488347	0.290784691	5.516356639	0.200983536	0.111182382	0.017104982	0.192431046	0.0470387	43.63908488	2.420354928	0.0470387	0.051314945	19.64934787	4.644002566	0.568740646	0.431900791	15.04810776	0.3292709	0.252298482	0.119734873	0.004276245	0.008552491	19.78191148	1.047680137	0.196707291	0.1881548	0.025657473	0.017104982	5.067350866	0.059867436	0.055591191	7.308103485
107	Baseline 1	1	0.021732516	1.52996914	7.9193289	1.260485939	0.660668492	0.143434607	54.45751432	15.73434172	0.643282479	1.143130352	1.169209371	0.625896466	0.039118529	6.754466032	0.091276568	0.117355587	0.008693006	0.212978659	0.047811536	59.93393315	5.867779371	0.113009084	0.065197549	32.95518755	7.662885209	0.825835615	0.412917808	24.0318164	0.438996827	0.269483201	0.130395097	0.01303951	0.008693006	18.27269961	0.708480028	0.16082062	0.091276568	0.004346503	0	4.424740296	0.056504542	0.030425523	1.112704829
107	Baseline 2	1	0.006290099	1.42785256	7.919235124	1.383821864	0.685620833	0.245313876	49.39242316	15.14655932	0.440306957	0.805132721	1.232859479	0.584979243	0.012580199	7.611020254	0.044030696	0.10064159	0.012580199	0.352245565	0.050320795	60.1773808	6.875078626	0.144672286	0.062900994	32.48836332	8.120518304	0.905774311	0.40885646	24.10995094	0.515788149	0.30821487	0.169832683	0.006290099	0.006290099	17.92049314	1.295760473	0.132092087	0.094351491	0	0	4.579192351	0.081771292	0.069191093	1.415272361
107	1	1	0.02496775	1.427323041	8.909325455	1.643710208	0.8489035	0.195580708	44.69315384	12.84174608	0.482709833	0.9487745	1.136032625	0.615871166	0.02496775	4.44842079	0.058258083	0.129000042	0.029129042	0.295451708	0.045774208	65.11589197	5.534517914	0.133161333	0.058258083	36.93562482	8.709583455	1.002871291	0.528484041	26.91939578	0.586742125	0.42445175	0.141483917	0.004161292	0	20.08239357	1.015355166	0.233032333	0.099871	0.004161292	0	4.806291873	0.091548417	0.02496775	0.828097041
107	2	1	0.030249178	1.693953946	8.655045941	1.610768707	0.771354029	0.385677014	55.20905866	26.02185503	0.59364011	0.91881877	1.168374485	0.44617537	0.02646803	3.384126744	0.041592619	0.090747533	0.02646803	0.340303248	0.117215563	53.30661323	4.049608651	0.109653269	0.083185238	32.04522252	7.84588044	1.123000718	0.555828638	23.34102167	0.650357318	0.427269634	0.16258933	0.022686883	0.003781147	14.9884675	0.790259765	0.181495066	0.086966386	0	0	3.304722653	0.037811472	0.015124589	0.797822059
107	3	1	0.034713613	1.433176296	4.944210265	0.996776593	0.347136127	0.515745103	59.80646546	38.76518721	2.177039425	0.897594843	1.467889908	0.42152244	0.029754525	3.768906521	0.05950905	0.109099926	0.044631788	0.188445326	0.133895363	41.85469874	4.220183486	0.133895363	0.074386313	24.38383337	6.213736672	0.848003967	0.44135879	18.56186462	0.52070419	0.357054302	0.064468138	0.01983635	0.004959088	10.89015621	0.714108604	0.168608976	0.069427225	0.004959088	0.004959088	2.74733449	0.089263576	0.024795438	0.838085792
107	4	1	0.01555089	1.267397559	5.318404479	1.177979939	0.349895031	0.575382941	49.36122583	27.71946194	5.349506259	1.119664101	1.881657725	0.458751264	0.042764948	6.60524065	0.15162118	0.132182567	0.081642174	0.108856232	0.054428116	45.96843169	4.474768681	0.147733458	0.081642174	26.16437291	6.737423217	0.859186688	0.454863541	19.18591089	0.571495218	0.361558199	0.097193064	0.011663168	0.007775445	12.97333022	0.668688282	0.241038799	0.093305342	0.011663168	0	3.102402613	0.1205194	0.034989503	0.999144701
107	5	1	0.024506801	1.347874035	5.507903443	1.396887636	0.349221909	0.845484622	64.57551347	29.24273986	3.014336478	1.899277049	1.997304252	0.594289915	0.055140301	7.045705183	0.251194707	0.104153903	0.055140301	0.153167504	0.116407303	43.29739003	5.01776743	0.110280603	0.036760201	23.49589511	5.336355839	0.992525426	0.422742311	17.21602745	0.649430217	0.312461708	0.061267002	0.0061267	0.0122534	12.60874893	0.514642813	0.263448107	0.128660703	0.024506801	0.0061267	2.763141772	0.104153903	0.0122534	0.980272025
107	6	1	0.028198139	1.062129899	5.458689726	1.033931761	0.350126892	0.561612934	50.94070017	31.53256885	3.625810696	0.963436413	1.83757872	0.380674875	0.051696588	5.028668108	0.230284801	0.12454178	0.044647053	0.086944262	0.046996898	46.32954225	4.532850832	0.117492246	0.065795657	26.83992856	6.950841244	1.240718113	0.763699596	20.07472507	0.867092772	0.580411693	0.103393176	0.00939938	0.016448914	12.45182818	0.700253783	0.514616035	0.340727512	0.028198139	0.007049535	2.775166839	0.242034026	0.164489144	0.782498355
107	7	1	0.078413517	0.766428897	4.92740426	1.039611474	0.381949714	0.500834725	32.80119773	20.20792229	0.875196034	0.533717813	0.184651186	0.768958365	0.113826074	8.228360399	0.440127485	0.139120757	0.091060859	0.123943947	0.080942986	60.83877169	6.161784793	0.14923863	0.055648303	33.4319826	9.126321647	1.86674761	1.216674255	23.94647645	1.335559265	1.011787322	0.159356503	0.017706278	0.025294683	18.3639399	1.148378611	0.822077199	0.685485911	0.032883088	0.01517681	4.289978247	0.402185461	0.34400769	1.305205646
107	28	1	0.014184397	1.475177305	7.80141844	1.382978723	0.602836879	0.205673759	57.42819266	18.60992908	0.319148936	0.971631206	1.092198582	0.638297872	0.028368794	4.666666667	0.063829787	0.092198582	0.042553191	0.163120567	0.035460993	59.88652482	4.609929078	0.085106383	0.04964539	35.03546099	8.75177305	0.936170213	0.432624113	26.44680851	0.475177305	0.312056738	0.134751773	0.014184397	0.007092199	18.12056738	0.794326241	0.177304965	0.120567376	0	0.007092199	4.65248227	0.092198582	0.042553191	0.744680851
107	59	1	0.023930124	1.387947194	9.021656762	1.391935548	0.737845491	0.183464284	56.87607255	15.88960236	0.410800463	0.953216608	1.200494556	0.450684003	0.01994177	5.464044989	0.183464284	0.103697204	0.011965062	0.319068321	0.03988354	60.65089937	5.479998405	0.07976708	0.051848602	34.49128545	8.375543413	1.028995334	0.430742233	25.27818769	0.510509313	0.287161488	0.13959239	0.007976708	0.003988354	17.97551151	0.897379651	0.187452638	0.07976708	0	0	4.710246081	0.103697204	0.023930124	0.953216608
108	Baseline 1	1	0.019904459	1.642117834	8.566381369	1.462977707	1.642117834	0.106986465	66.3901618	26.14450637	1.082304936	1.23656449	1.48785828	0.49263535	0.062201433	8.384753185	0.156747611	0.216460987	0.067177548	0.413017516	0.119426752	47.27308917	0.875796178	0.049761146	0.009952229	28.77687102	5.157742834	0.659335191	0.472730892	19.77756768	0.420481688	0.27866242	0.10201035	0.009952229	0.007464172	16.97352707	1.751592357	0.146795382	0.099522293	0.012440287	0	3.751990446	0.057225318	0.032344745	0.21397293
108	Baseline 2	1	0.035361641	1.751761282	8.77240704	1.78168267	1.572232952	0.119685553	67.82372374	27.88945407	1.033647961	1.531431058	1.145173136	0.462421456	0.027201262	4.716698855	0.092484291	0.097924544	0.02176101	0.606588146	0.152327068	46.55496015	0.859559884	0.035361641	0.002720126	28.84149825	4.32500068	0.606588146	0.299213884	19.80795909	0.410739058	0.20128934	0.076163534	0.002720126	0	16.16298996	1.44438702	0.114245301	0.089764165	0.002720126	0	3.642249	0.05712265	0.046242146	0.146886816
108	1	1	0.024363503	1.443537581	9.410403216	1.824217322	1.565355098	0.133999269	72.45190146	29.09306858	0.886222439	1.534900719	1.330856377	0.462906566	0.060908759	6.261420392	0.133999269	0.118772079	0.033499817	0.459861128	0.100499452	44.46948471	0.858813497	0.051772445	0.009136314	27.4485321	4.367157997	0.532951638	0.310634669	19.74661956	0.359361676	0.194908028	0.082226824	0.003045438	0.01522719	15.58655135	1.416128639	0.121817517	0.066999635	0.006090876	0.003045438	3.624071141	0.054817883	0.024363503	0.19186259
108	2	1	0.03138732	1.574597196	7.23477715	1.449047918	1.148252773	0.141242938	71.40312414	47.12021343	1.106403013	1.438585478	1.394120109	0.285101486	0.02354049	3.554613936	0.112471228	0.091546349	0.03138732	0.379263444	0.243251726	32.00198786	0.66436493	0.057543419	0.01569366	19.92310107	3.554613936	0.515275162	0.292948316	14.52971333	0.353107345	0.214480017	0.057543419	0.00523122	0.00261561	10.96202134	1.106403013	0.112471228	0.088930739	0.00784683	0	2.558066541	0.062774639	0.041849759	0.112471228
108	3	1	0.009416196	1.212335217	4.274952919	0.708568738	0.520244821	0.098870056	68.77822036	47.7165725	6.009887006	0.845103578	1.671374765	0.214218456	0.018832392	5.868644068	0.16007533	0.178907721	0.075329567	0.393126177	0.329566855	28.04849341	0.652071563	0.054143126	0.021186441	17.33050847	3.086158192	0.49905838	0.301318267	12.23870056	0.31779661	0.157721281	0.065913371	0.002354049	0.002354049	9.578625235	1.245291902	0.164783427	0.094161959	0.004708098	0.002354049	2.236346516	0.084745763	0.035310734	0.110640301
108	4	1	0.027499841	1.169800943	4.552281429	0.786918537	0.58807353	0.116345483	64.93380273	39.88957756	8.941679183	1.351722971	1.823451019	0.342690331	0.044422821	7.295919447	0.226344848	0.116345483	0.040192076	0.389228524	0.308844372	31.22078142	0.598650392	0.038076703	0.00846149	19.3218116	3.354980644	0.494997144	0.28980602	13.29088486	0.332113469	0.188268145	0.050768938	0.002115372	0.004230745	10.91955239	1.465953081	0.219998731	0.118460855	0.014807607	0	2.667484611	0.116345483	0.05288431	0.145960696
108	5	1	0.033351292	0.956925524	3.814874676	0.572102927	0.492572924	0.161625491	73.16175745	43.77485313	7.581005157	1.041586495	2.90156238	0.287334206	0.046178712	10.33376947	0.410477437	0.169321943	0.112881295	0.377126145	0.305292593	25.01603427	0.654198415	0.092357423	0.028220324	15.67767259	2.396162036	0.510531312	0.323250981	11.22142692	0.371995177	0.228328074	0.043613228	0.010261936	0.007696452	8.281382283	1.044151979	0.205238718	0.125708715	0.01282742	0	2.124220734	0.135970651	0.087226455	0.138536135
108	6	1	0.047831197	0.892393473	4.202312297	0.732500615	0.455079673	0.181758548	62.26130304	37.74428076	6.207122749	0.942957881	2.625249406	0.334818378	0.062863859	9.892858119	0.539809222	0.278787547	0.165359281	0.343018012	0.288353787	33.41624074	0.696968869	0.083362943	0.023232296	20.54281575	3.441112964	1.022221007	0.736600432	14.48875284	0.784431629	0.564408123	0.064230464	0.005466422	0.006833028	11.66807883	1.367972231	0.575340968	0.430480772	0.02186569	0.005466422	2.794708503	0.273321125	0.188591576	0.170825703
108	7	1	0.329756467	0.94602265	5.495040138	1.175771008	0.600048653	0.524366841	69.59978367	37.74900668	1.800145958	1.232532367	0.908181744	0.454090872	0.054058437	7.714138984	0.448685029	0.151363624	0.102711031	0.375706138	0.297321404	38.49231019	0.943319729	0.11622564	0.032435062	23.22080169	3.378652323	1.132524259	0.746006433	16.15806687	0.905478823	0.605454496	0.054058437	0.016217531	0.016217531	13.71732843	1.33794632	0.632483715	0.540584372	0.010811687	0.002702922	3.021866638	0.327053545	0.256777577	0.156769468
108	28	1	0.033562678	1.564859876	9.454186944	1.841751972	1.600520222	0.159422722	60.24154275	28.26397046	0.826480953	1.380265145	0.93346199	0.557979527	0.05663702	6.764977345	0.14473905	0.169911059	0.067125357	0.492951838	0.163618057	46.66680651	0.834871623	0.058734687	0.029367344	28.49681155	4.881272026	0.765648599	0.459389159	19.8984729	0.488756503	0.2894781	0.071320691	0.002097667	0.002097667	16.84846451	1.659254909	0.148934385	0.121664709	0.00839067	0.002097667	4.19323712	0.077613694	0.04824635	0.142641383
108	59	1	0.036023055	1.707492795	7.835014409	1.55259366	1.332853026	0.154899135	69.33449234	29.76224784	1.21037464	1.448126801	1.430115274	0.450288184	0.032420749	6.844380403	0.122478386	0.183717579	0.054034582	0.608789625	0.198126801	44.96037464	0.702449568	0.054034582	0.028818444	28.09798271	4.776657061	0.781700288	0.471902017	19.40201729	0.507925072	0.291786744	0.122478386	0.007204611	0.010806916	15.50072046	1.520172911	0.212536023	0.158501441	0.003602305	0	3.555475504	0.082853026	0.061239193	0.144092219
109	Baseline 1	0	0.009645217	0.945231244	10.10657965	1.175108911	0.753934445	0.057871301	65.44936872	12.60629833	0.609256193	1.318179626	1.376050927	0.551384892	0.043403475	4.158695967	0.046618548	0.123780282	0.027328114	0.241130419	0.054656228	66.60022184	0.2491681	0.003215072	0	32.06552317	5.642451814	1.020785442	0.454932725	25.42479142	0.649444596	0.290964039	0.012860289	0.001607536	0.001607536	33.34672947	0.993457328	0.416351858	0.321507226	0.02089797	0.011252753	7.576317778	0.273281142	0.196119408	8.912180301
109	Baseline 2	0	0.017965255	1.047374378	8.939510986	1.146183282	0.702441478	0.071861021	63.51491301	14.63808993	0.571295115	1.306074053	1.575552881	0.549736809	0.041320087	4.624256688	0.043116612	0.105995006	0.01616873	0.238937894	0.086233225	64.93900796	0.310798915	0.001796526	0.001796526	29.39475055	5.646479708	0.804843433	0.317985017	23.69257855	0.528178503	0.215583062	0.003593051	0	0	34.18069454	1.050967429	0.371880783	0.226362215	0.010779153	0.001796526	7.475342687	0.27666493	0.141925516	9.437148555
109	1	0	0.020513101	0.940867567	8.999781194	1.005141951	0.705650676	0.072479624	60.57172152	13.22274493	0.581204529	1.311470926	1.660193644	0.523767846	0.038291122	4.17646737	0.047863902	0.20102839	0.020513101	0.217438871	0.057436683	67.11749904	0.246157212	0.00273508	0.00273508	31.21410207	5.903670478	0.977791149	0.358295498	24.80033915	0.675564794	0.254362453	0	0	0	34.76697117	1.375745309	0.366500738	0.19145561	0.00410262	0.00820524	7.94267272	0.262567693	0.094360265	9.251408566
109	2	0	0.011762092	0.901760393	9.914136728	1.091260766	0.718794516	0.075800149	56.76821564	12.13455833	0.491394069	1.097795261	1.564358247	0.603787394	0.06011736	3.752107375	0.056196662	0.216945254	0.028751781	0.250924631	0.081027745	68.18092711	0.256152228	0.003920697	0.002613798	32.0909079	6.220839813	1.093874564	0.457414692	26.05042017	0.710953122	0.290131605	0.005227596	0.001306899	0	34.84193055	1.347412993	0.38684214	0.182965877	0.007841395	0.003920697	8.190336788	0.265300521	0.092789838	9.209718102
109	3	0	0.012095116	0.994218535	8.779844699	1.040179975	0.705145262	0.091922882	53.52296028	12.9405646	0.580565568	1.136940903	1.658240403	0.487433174	0.038704371	5.312174944	0.085875324	0.373739084	0.06047558	0.21166453	0.070151673	66.84003	0.165703089	0.001209512	0.001209512	29.78543264	6.052396042	0.980913907	0.417281502	23.6386947	0.608384334	0.267302063	0.015723651	0.001209512	0	36.06037882	1.417547594	0.372529573	0.171750647	0.019352186	0.009676093	7.876339534	0.220131111	0.056847045	10.30020078
109	4	0	0.014281226	0.892576619	9.151409557	1.099654394	0.742623747	0.088543601	56.86770856	13.06303733	0.548399075	1.021107652	1.595212933	0.545542829	0.037131187	4.634257805	0.049984291	0.294193254	0.041415555	0.261346434	0.091399846	67.08034618	0.218502756	0.001428123	0.004284368	30.78175431	5.815315187	1.011110794	0.387021222	24.54371483	0.63979892	0.234212105	0.012853103	0.002856245	0.004284368	35.1432407	1.352432093	0.337036931	0.175659079	0.018565594	0.011424981	8.007483362	0.209934021	0.069978007	9.534146411
109	5	0	0.019117848	0.961354636	10.30042332	1.197596613	0.757886112	0.098320361	56.93380768	12.16168237	0.499795166	1.142974191	1.571760208	0.536665301	0.02321453	4.058445992	0.058719104	0.256725386	0.02321453	0.199371842	0.069643589	67.51467978	0.238973098	0.004096682	0	30.70599481	5.798170149	0.953161273	0.36323911	24.79857982	0.5817288	0.223951932	0.008193363	0.001365561	0	35.51276799	1.30957258	0.258090946	0.118803769	0.02458009	0.006827803	7.880650007	0.151577222	0.045063499	9.509763758
109	6	0	0.010910579	0.919216257	11.05059781	1.236532254	0.828294767	0.070009547	55.13574798	10.3541392	0.516434059	1.070145929	1.461108333	0.4700641	0.045460745	3.943264991	0.047279174	0.307314634	0.035459381	0.198208847	0.062735828	68.94485612	0.226394508	0	0.000909215	32.49352184	6.265399827	0.896485884	0.399145338	26.21993908	0.564622449	0.25094331	0.013638223	0	0.000909215	35.27390099	1.353820976	0.275492113	0.181842979	0.012729009	0.008182934	8.36932309	0.16911397	0.068191117	9.033959176
109	7	0	0.021443779	1.147242177	9.865670042	1.23608069	0.847029271	0.088838513	62.11388935	13.08376859	0.519245792	1.150305574	1.11354481	0.549879762	0.045950955	3.878260603	0.049014352	0.143979659	0.027570573	0.229754775	0.07198983	67.08686262	0.156233247	0.001531699	0	30.73506211	5.949116976	0.891448527	0.396709912	24.37238654	0.568260144	0.251198554	0.019912081	0.001531699	0.001531699	35.3408795	1.170217654	0.283364223	0.19452571	0.015316985	0.012253588	7.94645182	0.176145328	0.076584925	9.481213718
109	28	0	0.011295819	1.261366418	10.88540392	1.026036862	0.903665493	0.048948548	61.90902948	14.31180225	0.380292562	1.327258693	0.707871303	0.574204115	0.05271382	2.982096127	0.064009639	0.064009639	0.018826364	0.259803829	0.064009639	65.90733663	0.237212192	0	0	34.01924054	5.636613514	0.803885762	0.353935651	27.76512228	0.532786114	0.235329556	0.015061092	0	0	30.78110586	1.022271589	0.163789371	0.135549824	0.013178455	0.005647909	7.398761225	0.090366549	0.045183275	7.148370578
109	59	0	0.006902264	1.244133076	8.959138597	0.999102706	0.783406957	0.041413584	61.02764323	13.61644119	0.74371894	1.066399779	1.955066262	0.476256212	0.032785754	5.245720596	0.112161789	0.272639426	0.053492546	0.265737162	0.093180563	65.2747101	0.241579238	0.005176698	0	28.48046659	5.535615682	0.883489785	0.336485367	21.97853396	0.552181115	0.19326339	0.037962452	0.001725566	0.005176698	35.64501657	1.166482606	0.21051905	0.153575373	0.015530094	0.00862783	6.850496963	0.074199337	0.036236886	10.20672281
110	Baseline 1	1	0.014057777	0.914927017	11.6679553	1.492467374	0.825894426	0.167521848	43.30042967	11.41960123	1.044961458	0.927813313	2.966191045	0.61971369	0.035144444	7.073405028	0.171036292	0.169864811	0.032801481	0.117148146	0.038658888	62.09437455	1.822825145	0.04803074	0.026944073	44.91108456	10.61479347	0.623228134	0.391274806	36.04882735	0.384245917	0.274126661	0.236639254	0.01640074	0.011714815	14.66343338	1.604929594	0.108947775	0.076146295	0.004685926	0.001171481	6.926969846	0.045687777	0.029287036	0.832923315
110	Baseline 2	1	0.036091453	1.082743578	10.04440818	1.506425848	0.861487282	0.225963877	43.03079417	12.52059567	1.368336812	0.74693615	3.747234296	0.580601629	0.031383872	9.94868737	0.156919359	0.153780972	0.026676291	0.178888069	0.050214195	58.40852386	1.763773597	0.043937421	0.023537904	41.80017889	10.51359706	0.657492115	0.331099848	33.70784754	0.448789367	0.257347749	0.280885653	0.015691936	0.009415162	14.1290191	1.799865049	0.105135971	0.073752099	0.004707581	0.001569194	6.931128093	0.043937421	0.026676291	1.001145511
110	1	1	0.03542677	0.878339584	9.49315286	1.62108015	0.764729596	0.258981908	43.63294595	13.95692593	1.671166274	0.791605077	4.177915684	0.659670898	0.04397806	12.09396645	0.157588048	0.175912239	0.025653868	0.213782235	0.054972575	54.3519955	1.7310253	0.067188703	0.028097094	38.46492139	9.913387654	0.587595744	0.342051576	31.96838466	0.406797053	0.254095457	0.235771265	0.007329677	0.008551289	13.49393469	1.772560134	0.078183217	0.076961605	0.003664838	0.007329677	6.618698005	0.036648383	0.029318707	1.156867296
110	2	1	0.031686794	1.407128355	9.714936216	1.40126043	0.557452851	0.345033975	58.19365306	24.61594433	2.653475572	0.643124553	3.963196376	0.424837752	0.029339624	7.076717248	0.11853208	0.160781138	0.034033964	0.23002265	0.147871704	47.54075274	1.435294394	0.073935852	0.039901888	34.65244282	8.264385218	0.69945663	0.46473964	28.73874825	0.482343414	0.3509019	0.147871704	0.010562265	0.010562265	10.91199286	1.360184957	0.104449061	0.076283022	0.008215095	0.005867925	5.065192644	0.045769813	0.032860379	0.837939654
110	3	1	0.032440871	1.140499387	6.790279904	1.073590089	0.509929948	0.278788739	37.52470059	15.63954137	7.007228232	0.564673919	5.660932067	0.612321448	0.03649598	14.67037033	0.249389199	0.312243388	0.086171065	0.232154986	0.191603897	46.23939336	1.358461492	0.079074624	0.039537312	33.13835018	8.743828631	0.713699172	0.46532375	27.2239738	0.490668181	0.330491378	0.282843848	0.027371985	0.021289322	10.96906966	1.581492483	0.191603897	0.116584382	0.019261767	0.012165327	5.083079044	0.089212396	0.053730193	1.269249095
110	4	1	0.048681183	1.037056706	7.924706438	1.180149879	0.613677937	0.328966779	34.7300216	12.94771936	4.444739482	0.72874255	5.021537735	0.640231309	0.039830058	12.29568655	0.296512657	0.243405913	0.067858618	0.153419484	0.125390925	53.53454889	1.528294093	0.078184929	0.04425562	38.40060188	10.0740544	0.733168112	0.482386263	31.36543341	0.525166696	0.36732165	0.364371275	0.016227061	0.020652623	12.68808639	1.944296926	0.209476604	0.131291674	0.023602998	0.013276686	6.158907181	0.09441199	0.060482681	1.203752877
110	5	1	0.036055201	1.041995295	8.802877205	1.281762378	0.638177049	0.319088525	37.99791728	11.4502303	2.071371269	0.71749849	4.811566508	0.73732885	0.047773141	14.10839996	0.388494786	0.299258164	0.098250421	0.211824303	0.155938742	54.25947125	1.532346022	0.069406261	0.03244968	39.00451591	9.588880576	1.067233935	0.768877151	32.14952092	0.813946152	0.634571529	0.321792665	0.02614002	0.0225345	12.93660594	1.745973085	0.258696064	0.167656682	0.01983036	0.00811242	6.111356487	0.110869742	0.073913161	1.272748578
110	6	1	0.078101755	1.031686998	9.361053258	1.441535257	0.67093127	0.381582862	43.86432102	12.01725677	1.504760488	0.714817019	3.382921749	0.623326391	0.053555489	12.71199048	0.330258852	0.293067539	0.084052365	0.176286819	0.121243677	56.8848557	1.615590598	0.085540018	0.045373401	41.39393038	10.47456114	1.480214222	1.103094317	33.65144302	1.193841119	0.934989586	0.310919369	0.036447486	0.031984528	13.09357334	1.821630467	0.345879203	0.307200238	0.012645046	0.013388872	6.027967867	0.168848557	0.143558465	1.137310324
110	7	1	0.219344186	0.962403421	9.543936612	1.645081391	0.660497098	0.532340945	46.39243798	14.41756725	2.067750243	0.754149672	2.664169265	0.738130152	0.059148994	9.770674422	0.235363705	0.181143794	0.05298764	0.146640214	0.096117115	57.53102242	1.62536506	0.059148994	0.024645414	41.91445577	10.86246627	1.449150349	0.9254353	34.66870402	1.190373501	0.810834124	0.24522187	0.011090436	0.012322707	13.25430371	1.784327981	0.351197151	0.304370864	0.008625895	0.004929083	6.527337926	0.191001959	0.144175673	1.051126912
110	28	1	0.026670546	1.04742508	10.10328775	1.289884589	0.734652313	0.181844632	58.19747428	14.02143342	1.209872951	0.686160411	3.120453884	0.66191446	0.060614877	9.286199205	0.167297061	0.196392203	0.036368926	0.147900301	0.041218117	58.05935409	1.830569295	0.072737853	0.024245951	41.79274561	11.81990108	0.683735816	0.387935215	34.26680244	0.458248473	0.269130055	0.201241393	0.014547571	0.016972166	13.74018039	1.651149258	0.12365435	0.065464068	0.002424595	0	6.716128407	0.075162448	0.043642712	0.940742896
110	59	1	0.014013453	1.280320016	11.0757236	1.473960457	0.747808806	0.127395026	52.17045558	12.66306563	1.022982063	0.684111292	3.658785161	0.500662454	0.022931105	7.532867917	0.087902568	0.298104362	0.038218508	0.141408479	0.035670607	59.92407256	1.703271504	0.062423563	0.033122707	44.05320016	10.96998573	0.642070934	0.426773339	36.19037913	0.387280881	0.250968202	0.256064003	0.024205055	0.019109254	13.38284753	1.677792499	0.118477375	0.09809417	0.003821851	0.005095801	6.638554831	0.057327762	0.036944558	0.986037505
111	Baseline 1	1	0.006807043	2.01261572	5.758758395	0.939371937	0.776002904	0.049918315	57.87381733	14.05654384	0.692049374	0.957524052	2.702396079	0.254129606	0.013614086	9.046560174	0.079415502	0.154292975	0.018152115	0.249591577	0.058994373	62.65429298	3.19931022	0.047649301	0.036304229	45.34398257	6.319204937	1.109548012	0.524142313	25.62851697	0.671628245	0.356235251	0.099836631	0.006807043	0.009076057	12.45915774	2.888455255	0.099836631	0.093029588	0.004538029	0.009076057	4.111453984	0.063532402	0.038573244	2.661553821
111	Baseline 2	1	0.02368028	1.588400306	5.66322999	0.918066232	0.683084994	0.103828919	51.59342444	14.65627163	1.032824511	1.069255711	3.052934533	0.189442238	0.00364312	9.213450399	0.063754599	0.147546359	0.01092936	0.202193158	0.0546468	61.65069766	3.568436009	0.04736056	0.0273234	43.90141717	6.539400342	1.047396991	0.366133557	25.10109658	0.643010674	0.251375278	0.138438559	0.00364312	0.00364312	12.48315057	3.091187293	0.094721119	0.061933039	0.00546468	0.00546468	3.945498925	0.063754599	0.03096652	2.786986775
111	1	1	0.017945267	1.415881561	4.90623598	0.845222073	0.567070435	0.066397488	51.82405096	12.97801705	0.929564827	0.908030507	3.194257515	0.253028264	0.01615074	15.47240915	0.084342755	0.348138179	0.050246747	0.209959623	0.046657694	57.82503365	3.34320323	0.062808434	0.0269179	38.96096904	6.103185285	0.981606101	0.373261552	22.59847465	0.570659489	0.240466577	0.224315837	0.008972633	0.00538358	13.747869	3.208613728	0.116644235	0.061013908	0.017945267	0.01076716	3.971287573	0.061013908	0.02153432	3.964109466
111	2	1	0.017542013	1.578781181	5.497666912	0.847279234	0.684138512	0.06665965	57.01472597	14.1721924	0.736764551	1.017436761	2.789180086	0.221029365	0.010525208	10.17963021	0.110514683	0.217520963	0.035084026	0.178928534	0.071922254	61.8917307	3.225976213	0.073676455	0.036838228	43.20948672	7.016805249	1.124443041	0.419254114	25.30786233	0.650808687	0.277163807	0.175420131	0.007016805	0.005262604	13.7652177	3.483843806	0.124548293	0.096481072	0.019296214	0.012279409	4.17149072	0.06665965	0.052626039	3.308423675
111	3	1	0.008848579	1.880322973	3.5305829	0.550824024	0.327397412	0.07078863	63.81331317	33.28392877	5.87324411	0.601703351	2.98639531	0.146001549	0.004424289	5.242782878	0.053091472	0.174759429	0.03318217	0.174759429	0.159274417	44.64992811	2.364782657	0.110607234	0.042030749	31.78188254	5.691848247	1.095011614	0.502156841	19.96239354	0.707886296	0.33624599	0.161486561	0.013272868	0.011060723	8.917155182	2.628027873	0.241123769	0.106182944	0.073000774	0.013272868	2.643512886	0.077425064	0.044242893	2.333812631
111	4	1	0.011160216	1.325833668	2.680683898	0.321414223	0.207580019	0.091513772	64.43641413	22.61059774	13.09316548	0.642828445	4.198473282	0.120530333	0.015624302	8.818802732	0.189723673	0.203115932	0.064729253	0.158475068	0.140618722	44.1944556	2.767733583	0.191955716	0.035712691	30.10356681	4.443998036	1.071380742	0.488817464	17.0662024	0.705325655	0.361591	0.100441945	0.015624302	0.017856346	9.497343869	2.535601089	0.504441766	0.104906031	0.227668408	0.022320432	2.604794429	0.113834204	0.026784519	2.886031874
111	5	1	0.023349029	1.315328638	3.805891738	0.517570144	0.322994902	0.198466747	81.66746385	24.50480601	12.31661283	0.87558859	7.720745612	0.124528155	0.038915048	4.327353388	0.24905631	0.12841966	0.042806553	0.287971359	0.284079854	41.42896058	3.642448535	0.319103397	0.066155582	26.94867105	4.654239795	1.327003152	0.63431529	19.24349146	1.070163832	0.533136164	0.042806553	0.003891505	0.003891505	8.304471339	1.972992956	0.805541503	0.24905631	0.334669417	0.031132039	2.525586644	0.217924271	0.101179126	2.545044169
111	6	1	0.020075282	0.861229611	2.530489335	0.310163112	0.157590966	0.115432873	38.27147559	17.26273526	6.020577164	0.447678795	4.744792974	0.146549561	0.029109159	8.725721455	0.602258469	0.345294856	0.240903388	0.138519448	0.13651192	57.1161857	3.46097867	0.45370138	0.066248432	40.12848181	5.551819322	1.619071518	0.722710163	21.1804266	1.058971142	0.507904642	0.120451694	0.025094103	0.016060226	10.5174404	2.895859473	1.665244668	0.446675031	0.884316186	0.08531995	2.756336261	0.273023839	0.169636136	2.972145546
111	7	1	0.139217364	0.753115618	3.207031316	0.628994113	0.241533739	0.357268656	41.83270028	17.4357168	3.433469196	0.343850115	2.742414331	0.234824469	0.068770023	8.78243513	0.872205169	0.271725457	0.177795669	0.109025646	0.103993693	61.16003288	3.136583975	0.402556232	0.078833929	44.08997132	5.823646824	2.096647042	1.16238112	22.18923498	1.467652929	0.966134957	0.140894681	0.013418541	0.008386588	11.46782066	2.807829719	1.999362619	0.863818581	0.754792935	0.083865882	3.292574515	0.575319948	0.43945722	2.863181201
111	28	1	0.032756318	1.403482249	5.324161564	0.856703707	0.617330612	0.13354499	56.38517612	13.23103283	0.763474186	0.975130395	3.134527679	0.259530829	0.020157734	9.602640663	0.065512636	0.257011112	0.020157734	0.204097059	0.045354902	63.36079825	3.124448812	0.108347822	0.052914052	44.39992945	7.319777257	1.295134427	0.574495427	25.87497165	0.839065689	0.425832136	0.118426689	0.005039434	0.00755915	13.98946758	3.028699574	0.35276035	0.393075818	0.025197168	0	5.309043264	0.274649129	0.337642049	2.560032252
111	59	1	0.013771259	1.969290092	5.515389382	0.812504304	0.557736005	0.130826964	54.1299865	10.9917602	0.534783906	0.812504304	2.315866786	0.188207212	0.013771259	12.07050885	0.073446717	0.312148546	0.045904198	0.169845532	0.036723358	63.64846565	3.862838257	0.064265877	0.022952099	44.29984622	6.839725493	1.168261838	0.509536597	24.96729326	0.732171957	0.351167114	0.188207212	0.011476049	0.011476049	13.68863183	3.029677064	0.110170075	0.089513186	0.00688563	0.00918084	4.420574262	0.061970667	0.039018568	3.254607634
112	Baseline 1	1	0.020639835	1.554867561	7.726178191	1.093911249	0.488476092	0.240798074	67.15674281	19.33952528	0.337117303	2.586859305	0.392156863	1.513587891	0.075679395	6.109391125	0.116959064	0.034399725	0	0.165118679	0.02751978	56.53938768	3.274853801	0.061919505	0.020639835	31.4619883	4.375644995	0.268317853	0.185758514	28.55177159	0.213278294	0.123839009	0.171998624	0.006879945	0	20.06879945	2.710698314	0.116959064	0.116959064	0.006879945	0	7.175782594	0.06879945	0.089439284	6.013071895
112	Baseline 2	1	0.028966616	1.636613803	7.45166196	1.100731407	0.477949164	0.166558042	66.92620651	21.36287928	0.630023897	2.657687016	0.601057281	0.948656673	0.028966616	5.677456731	0.086899848	0.028966616	0.007241654	0.159316388	0.043449924	55.04381201	3.584618727	0.021724962	0	28.93764936	3.628068651	0.282424506	0.18104135	26.36686219	0.238974582	0.159316388	0.159316388	0	0	20.83423854	3.664276921	0.065174886	0.050691578	0	0.007241654	8.248243899	0.028966616	0.014483308	5.764356579
112	1	1	0.027223848	1.565371265	7.20070782	1.10937181	0.530865038	0.163343089	64.57259095	21.7926904	0.714626012	2.545429797	0.823521405	1.075342	0.027223848	6.302320833	0.108895392	0.074865582	0.027223848	0.149731165	0.027223848	54.44089022	3.430204859	0.03402981	0	28.65310012	4.246920302	0.381133873	0.210984823	26.21656571	0.299462329	0.183760975	0.204178861	0	0	20.81263187	3.573130062	0.115701354	0.061253658	0.013611924	0	8.146736541	0.06805962	0.03402981	5.839515416
112	2	1	0.007216048	1.313320826	6.321258479	0.887573964	0.425746861	0.137104921	72.85202292	22.65839226	0.28864194	2.215326887	0.786549286	1.29167268	0.050512339	8.594313754	0.09380863	0.043296291	0.021648145	0.151537018	0.036080242	52.35964786	3.3482465	0.072160485	0.014432097	26.93750902	3.896666186	0.360802425	0.216481455	24.72939818	0.245345649	0.151537018	0.14432097	0	0	20.47192957	3.117332948	0.101024679	0.101024679	0.028864194	0.021648145	7.03564728	0.043296291	0.057728388	6.407851061
112	3	1	0.017164435	1.212953427	6.19636114	0.921158027	0.394782012	0.125872525	62.40719528	20.87195331	0.738070717	1.939581188	1.481862913	0.932600984	0.040050349	7.546630049	0.085822176	0.114429569	0.045771827	0.171644353	0.034328871	55.84735096	2.935118435	0.040050349	0.022885914	28.84197277	4.148071862	0.469161231	0.246023572	26.36457261	0.349010184	0.188808788	0.268909486	0.005721478	0	22.42819545	4.04508525	0.131594004	0.143036961	0.017164435	0.028607392	8.296143724	0.080100698	0.057214784	6.808559332
112	4	1	0.007616146	1.477532369	5.681645088	0.753998477	0.304645849	0.114242193	73.61610633	31.36329018	0.654988576	2.20106626	0.936785986	0.974866717	0.053313024	7.022086824	0.144706778	0.129474486	0.068545316	0.167555217	0.06092917	45.156131	3.046458492	0.083777609	0.022848439	23.18354912	3.389185072	0.396039604	0.319878142	21.29474486	0.274181264	0.251332826	0.144706778	0	0.007616146	17.44859101	2.452399086	0.091393755	0.083777609	0.007616146	0.015232292	6.108149276	0.053313024	0.053313024	5.430312262
112	5	1	0.009926544	1.315267024	6.139567203	0.898352194	0.397061743	0.183641056	63.04997014	23.37204685	0.972801271	2.139170141	1.176295414	1.012507445	0.069485805	7.812189796	0.104228708	0.094302164	0.029779631	0.158824697	0.05459599	52.53623188	3.012705976	0.034742903	0.009926544	26.5832837	3.826682549	0.585666071	0.312686123	23.97756601	0.451657733	0.258090133	0.198530872	0	0	21.23287671	3.930911257	0.143934882	0.129045067	0.004963272	0.009926544	8.035537026	0.08437562	0.069485805	6.357951161
112	6	1	0.046703511	1.436132949	6.954931112	1.03526115	0.412547677	0.276329104	63.82916989	19.9813186	1.054720947	2.237876547	1.222075193	1.011909395	0.066163307	7.277963727	0.128434654	0.112866817	0.058379388	0.128434654	0.042811551	55.25025298	3.11356737	0.062271347	0.015567837	28.51638515	4.207207908	0.560442127	0.39697984	25.59741574	0.459251187	0.315248696	0.210165797	0.015567837	0.011675878	21.84945902	3.650657741	0.179030124	0.163462287	0.023351755	0.019459796	8.15365455	0.124542695	0.112866817	6.429516619
112	7	1	0.034220207	1.180597143	6.869706562	1.137821884	0.402087433	0.171101035	66.26775941	20.50645906	0.248096501	2.540850372	0.248096501	1.745230559	0.068440414	6.322183249	0.076995466	0.068440414	0.008555052	0.111215673	0.034220207	56.48900676	3.960988964	0.094105569	0.034220207	28.49687741	4.106424844	0.641628882	0.470527847	25.87903157	0.504748054	0.402087433	0.179656087	0.017110104	0.017110104	22.44845581	3.208144409	0.316536915	0.29087176	0	0	8.041748653	0.256651553	0.19676619	7.109248011
112	28	1	0.051159546	1.756282488	8.566134101	1.348924387	1.035222691	0.169874034	65.13629732	19.60834136	0.609941378	1.43558299	1.445488993	0.772809412	0.057726476	6.056681163	0.13732508	0.135136607	0.028981226	0.264879583	0.062301183	56.50208696	3.012004696	0.076438331	0.040280575	33.81167188	5.175780956	0.917580859	0.451434697	23.27288738	0.551008864	0.301297059	0.168743245	0.008886158	0.008522147	18.19368575	1.495295938	0.200147576	0.154867022	0.011805802	0.009062466	5.20215624	0.095436146	0.068534866	2.396755473
112	59	1	0.016946553	1.700443768	8.179492825	1.267392604	1.052141084	0.096969449	63.8481966	20.1260084	0.975689118	1.364067237	1.778845649	0.779163621	0.060266235	6.769543326	0.181305573	0.24189588	0.058509744	0.278847238	0.073161554	54.80703798	2.712975635	0.072573927	0.033086183	32.97642378	5.411641328	0.908130543	0.479871473	22.66820063	0.496609993	0.284852991	0.226764592	0.015203694	0.013404589	17.55406602	1.415984889	0.214071912	0.158504729	0.019646079	0.011202588	4.879734346	0.077562922	0.048256853	2.961194965
201	Baseline 1	1	0.00743605	1.182331945	6.811421773	0.609756098	1.279000595	0.03718025	81.36858643	17.20701963	0.290005949	1.665675193	0.988994646	0.736168947	0.09666865	4.773944081	0.1189768	0.05205235	0.00743605	0.156157049	0.02230815	51.80696014	2.000297442	0.08179655	0.00743605	32.25758477	3.732897085	0.572575848	0.245389649	18.96936347	0.401546698	0.133848899	0.319750149	0.0148721	0.02230815	16.15853659	0.446162998	0.163593099	0.0743605	0	0	3.138013087	0.1189768	0.03718025	0.438726948
201	Baseline 2	1	0	1.231995652	6.096566718	0.643174201	1.150466528	0.018117583	81.25570181	22.7466256	0.344234079	1.983875351	0.552586285	0.751879699	0.081529124	4.619983694	0.17211704	0.144940665	0.054352749	0.253646164	0.072470332	45.6019567	2.074463267	0.036235166	0.018117583	27.8920192	3.859045203	0.507292327	0.28988133	16.68629405	0.280822538	0.126823082	0.28988133	0.018117583	0	14.14077362	0.380469245	0.099646707	0.027176375	0	0	3.170577045	0.027176375	0	0.461998369
201	1	1	0	0.97977244	5.604719764	0.579435314	0.948166877	0.010535188	87.09330639	27.48630426	0.242309313	1.222081753	0.653181627	0.453013064	0.021070375	3.624104509	0.094816688	0.12642225	0.031605563	0.263379688	0.04214075	41.91951117	1.801517067	0.04214075	0.04214075	26.62241888	3.413400759	0.547829751	0.326590813	15.72903498	0.284450063	0.147492625	0.136957438	0.010535188	0	12.41045091	0.200168563	0.168563	0.073746313	0	0	2.338811631	0.0842815	0.04214075	0.316055626
201	2	1	0	0.888068739	6.994982988	0.674701574	1.176402745	0.01153336	77.88714478	20.92728216	0.317167407	1.343636468	1.049535782	0.668934894	0.063433481	4.924744824	0.121100283	0.069200161	0.046133441	0.265267286	0.109566922	51.02358572	1.937604521	0.01730004	0.02306672	32.21267516	3.880975722	0.622801453	0.317167407	18.26307595	0.299867366	0.138400323	0.311400727	0	0.00576668	15.60463641	0.432501009	0.144167003	0.144167003	0	0.00576668	3.073640505	0.074966842	0.074966842	0.438267689
201	3	1	0.006127826	0.925301795	6.158465592	0.637293952	1.047858325	0.067406091	78.76559042	21.91923525	0.655677431	1.458422697	1.286843557	0.661805258	0.079661744	4.424290704	0.140940009	0.10417305	0.024511306	0.202218273	0.079661744	50.32783872	1.850603591	0.055150438	0.012255653	32.22623935	4.038237637	0.772106134	0.361541761	17.81359152	0.404436546	0.159323488	0.245113058	0.006127826	0.006127826	15.02543048	0.594399167	0.183834794	0.110300876	0.006127826	0	2.922973221	0.110300876	0.049022612	0.435075679
201	4	1	0.007354023	1.095749375	5.817031916	0.676570084	0.97073099	0.044124136	81.62388122	23.04015296	0.661862039	1.684071187	1.404618326	0.676570084	0.102956317	5.412560671	0.176496544	0.161788498	0.095602294	0.279452861	0.080894249	45.54346227	1.875275776	0.029416091	0.014708045	29.26165613	3.875569937	0.75011031	0.264744815	16.96573025	0.426533314	0.183850566	0.25003677	0.014708045	0.007354023	13.24459479	0.441241359	0.176496544	0.095602294	0	0.007354023	2.853360788	0.095602294	0.058832181	0.478011472
201	5	1	0.008852691	1.071175637	6.108356941	0.548866856	1.009206799	0.026558074	80.62417219	20.82152975	0.407223796	1.460694051	1.203966006	0.849858357	0.044263456	4.567988669	0.123937677	0.123937677	0.035410765	0.194759207	0.088526912	49.6016289	2.098087819	0.008852691	0.008852691	30.69228045	3.611898017	0.486898017	0.247875354	17.2361898	0.29213881	0.141643059	0.239022663	0.008852691	0	15.74893768	0.566572238	0.177053824	0.123937677	0.008852691	0	3.231232295	0.150495751	0.097379603	0.513456091
201	6	1	0.005423288	1.290742448	5.759531428	0.460979446	0.889419166	0.02169315	80.01429052	19.05743262	0.547752047	1.415478063	1.431747926	0.612831498	0.092195889	4.853842399	0.168121916	0.130158902	0.043386301	0.146428765	0.02169315	51.76528011	1.974076685	0.016269863	0.005423288	33.00070503	3.937306795	0.846032865	0.417593145	18.03243126	0.460979446	0.211508216	0.357936981	0.032539726	0.027116438	15.55398883	0.357936981	0.200661641	0.15727534	0.005423288	0	3.058734205	0.130158902	0.092195889	0.444709583
201	7	1	0.023148148	1.018518519	6.658950617	0.694444444	1.041666667	0.092592593	80.00359136	17.64660494	0.154320988	2.091049383	0.200617284	0.686728395	0.054012346	2.739197531	0.13117284	0.077160494	0.015432099	0.162037037	0.030864198	54.68364198	2.229938272	0.023148148	0.015432099	33.64197531	3.425925926	0.902777778	0.393518519	20.80246914	0.617283951	0.24691358	0.223765432	0.015432099	0.015432099	17.21450617	0.408950617	0.270061728	0.208333333	0	0	3.634259259	0.192901235	0.138888889	0.694444444
201	28	1	0.0276434	1.216309606	6.199032481	0.601243953	1.140290256	0.117484451	79.15035156	19.5024188	0.421561852	1.568762958	0.898410504	0.850034554	0.0691085	5.881133379	0.186592951	0.08984105	0.0138217	0.207325501	0.03455425	50.53213545	2.100898411	0.03455425	0.03455425	30.94678645	3.303386317	0.580511403	0.276434001	17.04906704	0.373185902	0.158949551	0.200414651	0.00691085	0	16.35107118	0.393918452	0.200414651	0.110573601	0	0	3.068417415	0.124395301	0.0552868	0.552868003
201	59	1	0.006219679	1.206617739	5.834058963	0.609528548	1.268814529	0.055977112	76.49540971	17.55193432	0.578430153	1.697972385	1.492722975	0.746361488	0.062196791	6.38139072	0.143052618	0.174151014	0.062196791	0.205249409	0.074636149	50.42915786	2.338599328	0.037318074	0.006219679	31.42181863	4.428411494	0.727702451	0.404279139	18.47244682	0.416718497	0.167931335	0.335862669	0.018659037	0.024878716	15.17601692	0.478915288	0.310983953	0.174151014	0.006219679	0	3.308869262	0.149272298	0.074636149	0.615748227
202	Baseline 1	0	0.160243944	1.039251987	4.964450737	1.061032718	0.326710954	0.340712852	69.73420884	10.2151625	0.31115329	0.706317968	0.766992859	0.30648599	0.024892263	3.830296996	0.178913142	0.409166576	0.079344089	0.315820589	0.071565257	75.51379187	3.187765453	0.115126717	0.049784526	49.6569535	4.601957154	1.663114333	0.752990961	35.81685517	1.085924981	0.480731833	0.348491684	0.02178073	0.024892263	21.30155421	0.656533441	0.446504971	0.367160882	0.007778832	0.007778832	6.352194409	0.244255332	0.163355477	1.87936587
202	Baseline 2	0	0.086098278	0.999580008	4.93700126	1.03947921	0.373792524	0.205795884	75.52169068	12.89794204	0.25199496	0.907181856	0.890382192	0.46199076	0.046199076	5.644687106	0.142797144	0.447291054	0.07349853	0.386392272	0.09449811	70.04409912	3.828223436	0.08399832	0.035699286	45.39899202	4.699706006	1.22847543	0.569088618	34.59260815	0.806383872	0.338093238	0.3149937	0.03149937	0.03149937	19.3301134	0.772784544	0.323393532	0.26249475	0.01049979	0.01049979	6.329273415	0.191096178	0.12599748	2.477950441
202	1	0	0.054300228	0.945874934	5.014888772	0.977404099	0.409879138	0.150639341	69.16839626	11.16132422	0.189174987	1.12629182	0.91784901	0.555263619	0.059555088	7.759677702	0.201436329	0.518479594	0.07181643	0.546505518	0.108600455	69.03836048	3.986687686	0.122613417	0.064809949	43.50148888	4.379050622	1.254160098	0.604308986	33.32807847	0.795235593	0.394114556	0.35382729	0.022771063	0.015764582	19.89490279	0.931861972	0.297775442	0.296023822	0.031529164	0.008758101	6.516027325	0.145384481	0.134874759	3.51900508
202	2	0	0.031526956	1.038638036	5.417381861	0.902021228	0.413353417	0.129610817	72.02498709	15.23452552	0.239955162	1.171751848	0.649805584	0.481661821	0.049041931	5.762426875	0.092829369	0.430868392	0.068308404	0.518443269	0.119101832	66.98952604	3.508249553	0.12785932	0.033278453	42.9764949	4.247381511	1.198024311	0.488667811	32.67418643	0.760149928	0.310015063	0.338039023	0.017514975	0.02101797	19.12460153	0.875748765	0.264476127	0.241706659	0.012260483	0.008757488	6.18453778	0.129610817	0.112095842	2.555434897
202	3	0	0.032425422	1.252431907	5.836575875	0.936284047	0.464088846	0.10538262	73.55632826	14.25299935	0.470168612	1.074092088	0.638375486	0.462062257	0.030398833	6.067607004	0.164153696	0.551232166	0.068904021	0.417477302	0.097276265	67.03753243	3.453307393	0.129701686	0.068904021	43.4419585	4.626702335	1.126783398	0.506647211	33.58463035	0.727545396	0.293855383	0.328307393	0.010132944	0.014186122	18.63245785	0.820768482	0.287775616	0.184419585	0.028372244	0.008106355	6.21554799	0.13983463	0.07093061	2.539315824
202	4	0	0.043295155	1.2909828	6.155783839	1.078442949	0.474278742	0.14956508	70.91429612	14.24017003	0.515605935	1.08041091	0.834415712	0.44672728	0.04919904	6.677293659	0.125949541	0.525445743	0.076750502	0.572676821	0.139725273	65.49966545	3.546266777	0.143661196	0.064942732	41.82311961	4.484984453	1.135513835	0.637619554	32.44775062	0.734049671	0.389656394	0.31093793	0.025583501	0.021647577	18.53819813	0.89345456	0.263706852	0.21057189	0.021647577	0.01180777	6.014090605	0.139725273	0.096430118	2.770889912
202	5	0	0.02226218	1.330593373	6.942375203	1.222707424	0.607928761	0.143847932	71.7525793	12.79732854	0.563404401	1.087421868	0.881924822	0.464080829	0.039386934	5.961126809	0.128435654	0.452093501	0.068499015	0.55997945	0.099323572	66.84818906	3.474612552	0.102748523	0.054799212	43.38213888	4.423323915	1.310043668	0.563404401	33.02508776	0.816850758	0.376744584	0.327082798	0.02226218	0.027399606	18.57179553	0.888774724	0.253446357	0.190084768	0.006849902	0.005137426	6.207723264	0.114735851	0.073636441	2.416302766
202	6	0	0.031678834	1.378029289	5.762667934	1.015162642	0.456463202	0.116635708	71.47185333	12.80112892	0.525580659	1.0353219	0.892767146	0.443503679	0.02879894	6.736072113	0.119515602	0.531340447	0.080637033	0.470862672	0.08207698	67.28152404	3.398274943	0.149754489	0.053278039	43.66207324	4.766224603	1.193716071	0.509741242	33.37941164	0.719973505	0.302388872	0.384465852	0.025919046	0.020159258	18.70059182	0.845248895	0.254870621	0.169913747	0.015839417	0.010079629	6.115454951	0.105116132	0.069117456	2.731579478
202	7	0	0.020894712	1.422929856	6.312292359	1.000856683	0.447146827	0.14417351	73.80152006	12.92128962	0.319689087	1.249503751	0.589230866	0.417894231	0.029252596	3.577174617	0.083578846	0.238199712	0.048057837	0.539083558	0.05432625	69.93251008	3.915668944	0.14417351	0.100294615	45.90986021	4.256252742	1.23069851	0.591320337	36.25650348	0.816983222	0.399088991	0.259094423	0.012536827	0.01880524	18.69031948	0.553709856	0.192231346	0.173426106	0.006268413	0.004178942	6.379155436	0.096115673	0.077310433	2.06230803
202	28	0	0.015121403	1.48189752	5.584118206	0.944007604	0.483884905	0.060485613	71.42322258	12.92231919	0.261384256	0.823036378	0.520608312	0.384515683	0.019441804	5.826060658	0.112330424	0.393156485	0.079927417	0.455802298	0.079927417	69.27114836	3.2424609	0.114490625	0.034563207	45.07906334	4.221031712	1.285319278	0.540050117	33.50470924	0.762550765	0.317549469	0.267864858	0.010801002	0.017281604	19.71614966	0.816555776	0.23330165	0.155534434	0.008640802	0.010801002	5.888706472	0.129612028	0.077767217	2.59224056
202	59	0	0.003310162	0.599139358	5.051307514	0.665342602	0.334326382	0.046342271	84.59579275	26.77921218	0.671962926	0.913604767	0.87388282	0.327706058	0.043032109	5.057927838	0.129096326	0.513075141	0.112545515	0.2714333	0.033101622	56.92154916	2.489241973	0.086064217	0.033101622	39.10956637	4.038397881	1.092353525	0.671962926	29.73518702	0.645481629	0.393909302	0.254882489	0.019860973	0.016550811	14.1509434	0.569347898	0.178748759	0.175438596	0.013240649	0.003310162	4.011916584	0.052962595	0.033101622	2.485931811
203	Baseline 1	0	0.03255279	1.297771219	12.79758675	2.797369735	0.822500488	0.108509299	77.70646066	22.93018512	0.631524122	2.113761149	1.50827926	0.651055795	0.052084464	4.327350854	0.119360229	0.104168927	0.023872046	0.175785065	0.030382604	48.95071508	2.747455457	0.088977625	0.036893162	24.51008051	3.515701296	0.475270731	0.303826038	22.02521756	0.366761431	0.223529156	0.236550272	0.006510558	0.01085093	20.35851472	1.564704095	0.206167669	0.197486925	0.006510558	0.004340372	10.34527659	0.121530415	0.101998741	3.242257861
203	Baseline 2	0	0.019346102	1.286515767	13.23031534	3.017991875	0.77384407	0.147514026	76.83621144	24.0786419	0.517508222	1.755658735	1.259914877	0.449796866	0.050783517	2.273166957	0.089475721	0.060456568	0.012091314	0.268427162	0.041110466	52.21996518	1.845134455	0.041110466	0.014509576	28.72412459	4.03608048	0.529599536	0.299864577	25.14993229	0.396595086	0.220061908	0.256335848	0.004836525	0.004836525	20.45124782	1.941864964	0.227316696	0.174114916	0.009673051	0.004836525	11.06113368	0.147514026	0.103985297	2.263493906
203	1	0	0.044541225	1.417895675	13.22626942	3.216866277	0.970008908	0.175690389	76.38149674	22.12709096	0.403345541	1.982084529	1.427793725	0.460259329	0.069286351	3.19954469	0.118776601	0.094031476	0.0197961	0.202910027	0.02969415	52.86053647	2.172621993	0.056913788	0.032168663	27.03157478	3.954271009	0.527071167	0.29446699	23.87162229	0.390972978	0.240027715	0.227655152	0.002474513	0.00989805	22.41908344	2.568543997	0.235078689	0.227655152	0.00989805	0.012372563	12.15233099	0.155894289	0.133623676	3.18964664
203	2	0	0.032	1.518	11.576	2.424	0.772	0.138	75.07918914	25.568	0.426	1.908	1.502	0.56	0.054	4.294	0.154	0.094	0.03	0.234	0.044	49.412	2.658	0.096	0.064	25.234	3.664	0.456	0.318	22.054	0.342	0.246	0.234	0.002	0.002	20.314	1.616	0.204	0.21	0.022	0.016	10.314	0.116	0.094	3.414
203	3	0	0.021281124	1.736539689	11.16194935	2.534581826	0.740583103	0.123430517	77.48002103	30.59587146	0.532028091	1.840817195	1.628005959	0.50436263	0.068099596	3.183656097	0.157480315	0.089380719	0.017024899	0.238348585	0.04469036	46.14598851	2.062140881	0.082996382	0.038306023	23.34752075	3.56458821	0.438391147	0.357522877	20.48095339	0.334113641	0.268142158	0.195786338	0.012768674	0.010640562	19.60204299	2.053628432	0.214939349	0.187273888	0.017024899	0.008512449	10.37454778	0.146839753	0.108533731	2.736752501
203	4	0	0.036081544	1.792050033	10.66410087	2.443522361	0.735662597	0.144326177	76.59363059	28.63070539	0.467055546	1.747950368	1.553510935	0.535209574	0.064144968	3.28342053	0.144326177	0.08018121	0.016036242	0.298675006	0.070158558	48.19492052	2.455549542	0.08218574	0.048108726	23.54120312	3.588109127	0.473069136	0.372842624	20.91125945	0.364824503	0.284643294	0.230520977	0.012027181	0.008018121	20.89121414	2.18493796	0.246557219	0.258584401	0.00400906	0.014031712	10.68013711	0.186421312	0.16637601	3.273397879
203	5	0	0.032214663	1.44397491	12.46138978	2.87468496	0.818631445	0.136438574	75.16470298	26.74954047	0.38847094	1.716852059	1.512194198	0.526804495	0.043584545	3.74258589	0.138333554	0.10043395	0.020844782	0.238767505	0.045479525	48.52286294	2.135642683	0.064429327	0.037899604	24.80150082	3.604252336	0.432055485	0.346781376	22.19021811	0.329726554	0.276667109	0.238767505	0.005684941	0.009474901	20.57001004	1.642947831	0.252032366	0.233082564	0.011369881	0.009474901	10.88855621	0.159178337	0.126963673	3.037653257
203	6	0	0.029692313	1.571836841	11.22369447	2.369817763	0.712615522	0.107634636	78.44521152	29.6681884	0.491778941	1.816798426	1.71101956	0.517759715	0.040826931	3.787625728	0.142894258	0.092788479	0.024125005	0.239394277	0.048250009	45.77255688	2.347548528	0.09093271	0.04453847	22.44367739	3.366366032	0.40641354	0.321048139	19.94952307	0.322903908	0.257951973	0.194855807	0.007423078	0.009278848	19.7769365	1.896596519	0.250528894	0.204134655	0.005567309	0.014846157	10.30694429	0.17815388	0.116913484	3.054596741
203	7	0	0.027040019	1.499218844	11.20057685	2.217281577	0.733084966	0.12318231	79.63828502	30.29383488	0.198293474	2.235308256	0.498738132	0.624924889	0.063093378	3.067539959	0.117173417	0.078115611	0.006008893	0.177262348	0.033048912	45.90794376	3.076553299	0.066097825	0.045066699	22.96899411	3.02247326	0.543804831	0.369546929	20.25597885	0.435644754	0.288426872	0.249369066	0.003004447	0.00901334	18.18591515	1.370027641	0.141208989	0.147217882	0.006008893	0.006008893	8.661819493	0.090133397	0.075111165	3.004446581
203	28	0	0.019001473	2.09728754	11.22036958	2.156667142	0.705429671	0.099757731	77.30263509	27.96304214	0.29689801	1.676879958	1.522492993	0.591420835	0.05225405	4.410716831	0.137760676	0.092632179	0.014251104	0.175763622	0.038002945	46.80537742	2.702959479	0.090256995	0.05225405	22.55237281	3.346634364	0.486912736	0.330150587	19.79715928	0.403781293	0.270770985	0.18051399	0	0.002375184	20.17006318	2.121039381	0.111633652	0.142511045	0.01187592	0.004750368	9.999524963	0.054629234	0.071255522	3.508146881
203	59	0	0.036248301	1.726325329	12.02084277	2.863615768	0.976438604	0.149524241	74.92198613	20.46443135	0.64340734	1.955142728	2.014046217	0.645672859	0.072496602	4.784775714	0.120072497	0.111010421	0.029451744	0.237879474	0.049841414	51.51110104	2.754870865	0.09515179	0.052106932	25.1812415	3.701857725	0.536927957	0.385138197	22.63932941	0.430448573	0.305845039	0.274127775	0.011327594	0.009062075	22.04349796	2.168101495	0.178975986	0.228817399	0.006796556	0.020389669	11.15088355	0.097417309	0.104213865	3.923878568
204	Baseline 1	1	0.057451049	1.463243053	7.47801618	1.286200023	1.297924727	0.262633369	53.68710151	23.27588228	0.540508852	1.289717435	1.530073866	0.459608395	0.023449408	6.031187713	0.120764451	0.336499003	0.053933638	0.228631727	0.048071286	56.29030367	1.974440145	0.094970102	0.056278579	32.74944308	4.353382577	0.95087349	0.436158987	7.094618361	0.077383046	0.077383046	0.59444249	0.023449408	0.019931997	19.94254895	1.357720718	0.255598546	0.196975026	0.005862352	0.009379763	1.212334389	0.019931997	0.024621878	1.715324188
204	Baseline 2	1	0.042721212	1.483591171	6.781021425	1.215612661	1.143116059	0.186419833	50.26591303	21.67130559	0.790989708	1.382613761	1.714026798	0.512654541	0.024597061	6.919541718	0.104861156	0.322350961	0.064729109	0.322350961	0.051783287	57.02763933	2.139944333	0.106155738	0.058256198	32.82154185	4.635898764	0.818175934	0.363777591	7.223768529	0.081558677	0.056961616	0.557964917	0.025891643	0.01812415	20.41167713	1.54832028	0.266683928	0.155349861	0.003883747	0.007767493	1.235031394	0.022007897	0.01812415	2.182665545
204	1	1	0.035357269	1.713220404	7.477526705	1.247147311	1.290004607	0.186429237	50.30808456	22.13257904	0.875360269	1.380004929	1.795720699	0.561430577	0.025714378	8.018600066	0.110357537	0.357858421	0.069643106	0.3439298	0.05357162	54.31412255	2.079650284	0.114643267	0.064285944	30.88189601	3.893585334	0.785359948	0.378215636	6.702881082	0.071785971	0.069643106	0.55393055	0.03107154	0.016071486	19.82257079	1.637148704	0.280715288	0.167143454	0.007500027	0.006428594	1.119646856	0.024642945	0.019285783	2.05072161
204	2	1	0.044253472	2.05279011	5.889994433	1.033532712	0.892207106	0.245535396	61.67152152	43.83235072	0.826540663	1.160583004	1.825812622	0.236970207	0.015702845	3.387531941	0.108492384	0.202709455	0.047108535	0.292643931	0.147035731	39.17859845	1.424676307	0.122767698	0.06281138	24.09672953	3.062054789	0.836533383	0.40684644	5.273300881	0.071376569	0.065666443	0.382578407	0.018557908	0.017130376	12.53943555	0.942170704	0.246962927	0.168448702	0.008565188	0.014275314	0.699490371	0.025695565	0.018557908	1.42753137
204	3	1	0.024824557	1.774955841	3.265384065	0.570010025	0.447796821	0.170907529	50.69033161	42.00696997	7.277414427	0.773380436	2.914021101	0.383825846	0.026734139	8.176827231	0.229149759	0.464983052	0.134625483	0.34658901	0.270205757	31.49949873	1.402587483	0.095479066	0.04296558	18.74731465	2.992313935	0.742827135	0.442068077	4.519024204	0.081157206	0.05824223	0.28834678	0.036282045	0.024824557	10.34897599	0.938559221	0.312216547	0.174726691	0.020050604	0.013367069	0.689358858	0.021960185	0.011457488	1.605957894
204	4	1	0.039173308	1.568283128	4.068620829	0.675401864	0.591652033	0.212076185	35.09517439	27.43887613	7.917060651	1.249493449	3.381061732	0.482236931	0.055382953	9.32594894	0.447116034	0.663244631	0.213426989	0.282317979	0.203971363	42.67324058	1.791165744	0.086451439	0.041874916	25.27488856	3.549912198	0.996893151	0.530865865	5.520734837	0.07969742	0.059435364	0.466027286	0.062136971	0.039173308	14.26718898	1.231933	0.44576523	0.267459138	0.032419289	0.024314467	0.849655545	0.029717682	0.022963663	1.850601108
204	5	1	0.037296424	1.420372135	4.873399362	0.817413286	0.706560027	0.264183001	41.20381059	22.57780448	2.825204094	1.342671253	2.677054411	0.717956156	0.092205047	11.01591314	0.806017156	0.664083544	0.246570801	0.295263354	0.189590154	50.54908624	2.180804774	0.096349095	0.059052671	29.20413576	4.007293523	1.337491194	0.822593345	6.138369732	0.107745224	0.082880942	0.592598732	0.102565165	0.053872612	17.49616676	1.472172724	0.846421615	0.697235921	0.061124694	0.066304753	0.895114168	0.032116365	0.022792259	2.14350835
204	6	1	0.089833479	1.25109553	5.068653228	0.912941864	0.792433538	0.326468011	41.51952574	23.77373649	1.960999124	1.342389717	2.448144902	0.649284254	0.078878177	10.53754017	1.006427111	0.561641835	0.207420391	0.304557406	0.205959684	51.22042068	2.036955887	0.081799591	0.04601227	29.16958808	4.214139644	1.690037978	1.253286591	5.961145194	0.151913526	0.129272568	0.60035057	0.088372772	0.06061934	18.30631025	1.594361671	1.397896582	1.316096991	0.135115396	0.167981303	1.009348525	0.041630149	0.028483786	2.364154251
204	7	1	0.472025257	1.284612598	6.474820144	1.485430361	0.916101651	0.833290202	43.78853142	21.99575591	0.868485068	1.300139744	1.091040836	0.698721598	0.09005745	8.780083847	0.734951607	0.448216966	0.151130894	0.255680348	0.163552611	55.7569484	2.106516226	0.092127737	0.056932871	31.3482739	4.41902593	1.793903007	1.344650898	6.891982817	0.295015786	0.301226645	0.613839863	0.070389731	0.048651726	20.59106671	1.683142694	1.363283474	1.59826096	0.13663889	0.297086072	1.120024843	0.054862585	0.043476011	2.45742974
204	28	1	0.025822695	1.70913962	8.242281435	1.168476945	1.34923581	0.167847517	45.84213006	20.04809477	0.642339536	1.239489356	2.093252207	0.440599732	0.025822695	6.809121867	0.10329078	0.459966753	0.087151595	0.213037233	0.040347961	57.42483175	1.918949016	0.095221188	0.046803635	33.3419409	4.215554946	0.861832443	0.437371895	6.636432595	0.067784574	0.05164539	0.697212763	0.041961879	0.017753103	20.49676409	1.315343523	0.263068705	0.153322251	0.001613918	0.003227837	1.061958329	0.012911347	0.008069592	1.875373219
204	59	1	0.029031188	1.951310551	6.49469144	1.111479761	1.082448573	0.165892502	51.03065646	21.86255806	0.92277704	1.217236231	2.036330458	0.622096881	0.041473125	8.748755806	0.178334439	0.727853351	0.10575647	0.340079628	0.047694094	54.43347711	2.030109489	0.097461845	0.062209688	30.62168215	4.53715992	0.97876576	0.526708693	6.770487724	0.072577969	0.076725282	0.709190445	0.062209688	0.043546782	19.98382548	1.685882548	0.319343066	0.288238222	0.004147313	0.014515594	1.10111148	0.022810219	0.01658925	2.60243862
205	Baseline 1	0	0.017663475	1.178153814	7.824919631	1.651534956	1.642703218	0.083018335	72.18622651	19.35916911	1.271770234	2.630091497	5.530434168	0.471614795	0.030027908	6.06917017	0.174868407	0.139541456	0.021196171	0.296746388	0.045925036	50.49104462	5.830713251	0.067121207	0.047691384	30.39530858	4.514784329	0.496343661	0.238456919	24.54693185	0.29498004	0.164270322	0.279082912	0.00706539	0.008831738	12.22312502	0.441586887	0.130709718	0.137775109	0.001766348	0	5.240753171	0.077719292	0.081251987	0.674744763
205	Baseline 2	0	0.018727293	1.243492266	7.666953818	1.732274617	1.745383722	0.067418255	72.7033213	20.7292408	1.569347167	2.498220907	5.076969175	0.501891457	0.024345481	6.387879696	0.176036556	0.131091052	0.020600022	0.353945841	0.043072774	49.6872542	5.871006405	0.052436421	0.035581857	29.46177759	4.693059665	0.477545976	0.200382037	24.0383535	0.299636691	0.159181992	0.256563916	0.007490917	0.003745459	12.32817709	0.528109667	0.11049103	0.117981947	0.003745459	0.003745459	5.380351324	0.058054609	0.073036443	0.807146335
205	1	0	0.03068149	1.340961594	8.072841467	1.741625758	1.934738666	0.124530754	70.74532921	19.58922899	1.209211666	2.203652902	4.188925787	0.449393589	0.03068149	6.592910771	0.20935605	0.158821831	0.041510251	0.333886803	0.064972567	52.97069015	6.161565117	0.057753393	0.041510251	31.5008663	4.571542016	0.471051112	0.256280681	25.09384926	0.303205313	0.189503321	0.283352584	0.005414381	0.009023968	13.20747906	0.656944846	0.126335547	0.093849264	0.003609587	0.001804794	5.876407739	0.072191741	0.046924632	0.747184522
205	2	0	0.024875622	1.492537313	6.87141217	1.469575201	1.44278607	0.143513203	71.89651944	20.56448527	1.393034826	2.095292767	5.761576732	0.325296594	0.028702641	6.731725985	0.202831994	0.128205128	0.026789131	0.250669728	0.042097206	51.38155377	5.633371604	0.047837734	0.024875622	31.32988902	5.011481056	0.537696135	0.260237275	25.26980482	0.33869116	0.199004975	0.302334481	0.005740528	0.003827019	12.52200536	0.501339457	0.09184845	0.109070034	0.001913509	0.003827019	5.593187907	0.053578263	0.055491772	0.696517413
205	3	0	0.02761668	1.448149682	7.691245512	1.738124827	1.7329467	0.189864678	72.83042627	21.12848661	1.334230875	2.088511461	5.045222314	0.403893952	0.032794808	5.545774648	0.257180337	0.144987572	0.02071251	0.236467827	0.039698978	51.93144159	5.671775753	0.050055233	0.015534383	31.56586578	4.845001381	0.514360674	0.257180337	25.18296051	0.348660591	0.203673019	0.283070975	0.005178128	0.010356255	12.44994477	0.55233361	0.115644849	0.079397956	0.005178128	0	5.39043082	0.067315659	0.044877106	0.683512842
205	4	0	0.022298074	1.34646061	7.044476081	1.557434692	1.564295638	0.166377935	71.93060562	22.5622202	1.373904393	2.216085487	5.219464503	0.435670057	0.027443783	6.111387455	0.219550265	0.149225571	0.027443783	0.279583541	0.049741857	50.31817636	5.908989554	0.049741857	0.034304729	29.92229979	4.727191643	0.471690022	0.209258846	24.01502547	0.291590196	0.144079861	0.277868304	0.005145709	0.006860946	12.38915284	0.548875663	0.082331349	0.085761822	0.001715236	0	5.481895679	0.04802662	0.037735202	0.706677415
205	5	0	0.026198128	1.395486936	7.468212938	1.807670812	1.702878301	0.183386894	72.3600457	22.62819617	1.388500768	2.294955987	5.726910717	0.518722929	0.02794467	5.763588096	0.211331564	0.139723348	0.036677379	0.249755484	0.052396255	49.32234176	5.885846025	0.083834009	0.04715663	29.40827162	4.451935168	0.581598435	0.34057566	23.64992315	0.389478832	0.242769317	0.253248568	0.006986167	0.005239626	12.27644264	0.572865726	0.125751013	0.122257929	0.003493084	0.005239626	5.498113735	0.082087467	0.059382423	0.651460109
205	6	0	0.039285221	1.297474066	8.030111591	1.734920315	1.729611501	0.176252615	67.35140689	19.57253432	1.393032713	1.947272862	5.022137753	0.440631536	0.03503817	4.930826158	0.150770309	0.144399732	0.021235255	0.26756421	0.03503817	54.3484493	6.059479949	0.059458713	0.032914645	32.59293078	5.043373008	0.526634318	0.262255396	26.23615727	0.357814043	0.19005553	0.29092299	0.005308814	0.008494102	13.54809254	0.639181169	0.128473291	0.091311596	0	0	6.060541711	0.083879256	0.047779323	0.753851544
205	7	0	0.037573104	1.177835136	7.421504885	1.694056915	1.551932564	0.194399974	70.87978357	22.29882053	1.143529258	3.19044663	3.7426079	0.462312543	0.035939491	5.175286699	0.135589898	0.140490737	0.021236972	0.280981475	0.029405038	48.84013461	6.743555396	0.065344529	0.057176463	28.1618584	3.935374261	0.527657072	0.287515928	22.75623223	0.369196589	0.215636946	0.261378116	0.006534453	0.008168066	11.66563204	0.447610024	0.117620152	0.099650407	0.006534453	0.001633613	4.935145555	0.070245369	0.049008397	0.726957885
205	28	0	0.025117861	1.389210913	7.378854626	1.684828812	1.698353814	0.22799289	72.60733028	16.55267022	1.130303733	2.25674318	5.228379318	0.571914367	0.03091429	8.768065538	0.185485741	0.148775021	0.034778576	0.287889327	0.03091429	52.29538604	6.797279542	0.056032151	0.040575006	30.16848288	4.772393539	0.626014375	0.314939331	23.96050699	0.392225056	0.22219646	0.280160754	0.005796429	0.001932143	13.27189118	0.564185795	0.106267872	0.112064302	0	0.003864286	5.566504367	0.063760723	0.06182858	0.911971559
205	59	0	0.025992404	1.251967481	8.112518231	1.849792783	1.87722921	0.179058786	64.69931149	19.03366016	2.127045097	2.23390276	7.932015422	0.430318696	0.027436427	6.437452167	0.236819685	0.238263707	0.046208719	0.283028404	0.063536989	48.13071291	5.263461899	0.047652741	0.015884247	29.06239621	5.153716192	0.577608988	0.34512137	23.01771816	0.35089746	0.23970773	0.300356674	0.007220112	0.002888045	11.81065977	0.493855684	0.168950629	0.141514202	0.002888045	0.001444022	5.137831945	0.090973416	0.080865258	0.635369886
206	Baseline 1	0	0.010899331	3.230289241	14.44978814	1.585852668	1.344704969	0.069483235	60.59850774	18.01659423	0.885570648	0.722080682	1.866510443	0.247959781	0.050409406	4.952383547	0.149865802	0.22207387	0.066758403	0.275208109	0.047684573	54.0252592	1.009550539	0.07902015	0.02997316	34.40510089	8.214008365	0.633523617	0.423711495	28.52763662	0.397825583	0.28610744	0.534067222	0.01498658	0.025885911	17.38307061	0.893745146	0.179838962	0.122617474	0.013624164	0.006812082	5.921061595	0.083107399	0.046322157	3.055899944
206	Baseline 2	0	0.013311502	2.940510895	14.0196744	1.604036048	1.235307429	0.074544414	58.72336695	17.71760979	1.139464611	0.80667705	2.027341826	0.230288993	0.029285305	4.459353327	0.119803522	0.146426527	0.043927958	0.250256246	0.045259108	55.22010569	1.030310291	0.078537865	0.029285305	34.96532354	8.621860149	0.605673362	0.363404017	29.19478722	0.417981178	0.236944744	0.43129268	0.013311502	0.014642653	18.0756892	0.802683599	0.143764227	0.102498569	0.010649202	0.010649202	5.798490476	0.069219813	0.042596808	3.515567802
206	1	0	0.006784261	2.899592944	14.23337856	1.550881954	1.26458616	0.05834464	60.3503731	18.47896879	1.362279512	0.801899593	2.298507463	0.298507463	0.05156038	4.147896879	0.15468114	0.170963365	0.048846676	0.291723202	0.055630936	53.99864315	0.92265943	0.065128901	0.02578019	34.578019	8.508819539	0.576662144	0.37449118	28.92944369	0.36770692	0.233378562	0.525101764	0.012211669	0.014925373	17.26594301	0.799185889	0.168249661	0.126187246	0.010854817	0.008141113	6.189959294	0.086838535	0.047489824	2.994572592
206	2	0	0.008252868	2.637380776	15.053231	1.714238555	1.351112369	0.071917849	56.92186203	17.86627996	1.141253729	0.926679164	2.051427157	0.311251017	0.054233132	3.997924993	0.179205131	0.173310225	0.043622302	0.285313432	0.068380905	54.63988022	1.009207843	0.08370766	0.038906377	35.01927634	8.737429114	0.62957592	0.381989884	28.95813438	0.390242752	0.242870112	0.581237694	0.012968792	0.014147773	17.37228687	0.854761315	0.17802615	0.159162452	0.008252868	0.011789811	6.085900565	0.091960528	0.061307018	2.982822245
206	3	0	0.009631746	3.053263557	14.1891675	1.515394741	1.46723601	0.054579895	59.88226155	17.12363952	1.150993675	0.699906893	2.00821909	0.335505827	0.069027515	4.04693871	0.179792596	0.13966032	0.028895239	0.213503708	0.041737567	55.97168267	1.032202138	0.072238097	0.032105821	35.4705108	9.116447812	0.634089961	0.390085723	29.29495618	0.394901596	0.285741805	0.632484669	0.014447619	0.019263492	17.95678557	1.03541272	0.168555559	0.12360741	0.004815873	0.011237037	6.279898546	0.080264552	0.035316403	3.025973609
206	4	0	0.009513325	3.144833585	14.12728829	1.591443443	1.217705658	0.074747557	63.59467456	20.40744214	0.982590614	0.774656501	2.236990527	0.262295973	0.040771395	4.172272733	0.190266509	0.194343648	0.05028472	0.235115043	0.05028472	52.31241761	0.982590614	0.047566627	0.021744744	33.12811731	7.976243867	0.657778503	0.38732825	27.45002107	0.426740599	0.245987415	0.490615784	0.013590465	0.013590465	17.00303067	0.861635477	0.18211223	0.163085579	0.013590465	0.008154279	5.759639037	0.076106604	0.048925674	3.014365121
206	5	0	0.003050036	2.853308526	12.87420127	1.357265948	1.151388529	0.064050753	58.7814742	16.10266421	1.212389246	0.599332042	2.401903222	0.189102222	0.032025376	5.57699053	0.207402437	0.305003584	0.091501075	0.262303082	0.065575771	56.83131777	1.003461791	0.071675842	0.025925305	35.46124167	8.590425938	0.60085706	0.393454623	29.59602275	0.37362939	0.245527885	0.629832401	0.025925305	0.024400287	18.95749775	0.905860644	0.187577204	0.218077562	0.027450323	0.022875269	6.022295762	0.074725878	0.061000717	3.894895765
206	6	0	0.005318017	3.146936822	13.70453095	1.42389917	1.191235907	0.061157201	61.26716508	18.92283557	1.442512231	0.747181451	2.362529249	0.239310785	0.0305786	4.298287598	0.168847054	0.171506063	0.04254414	0.251276324	0.067804722	53.61891087	1.021059349	0.058498192	0.027919592	33.64975537	8.236279515	0.717932355	0.481280579	27.69889385	0.525154223	0.350989151	0.555732823	0.015954052	0.018613061	17.60130823	0.868166348	0.206073176	0.160870028	0.010636035	0.011965539	5.952191023	0.119655392	0.079770262	3.075143586
206	7	0	0.01150748	2.824264343	12.4313661	1.305277001	0.918954463	0.067400953	63.50257146	18.76048003	0.757849745	0.728259083	1.772151899	0.312345882	0.070688805	4.739437777	0.167680421	0.190695381	0.065757028	0.269603814	0.057537399	55.56797633	1.232944271	0.062469176	0.027946737	34.98273878	7.185599211	0.831826401	0.578661844	28.76376788	0.629623541	0.46194312	0.478382377	0.009863554	0.009863554	18.05852375	0.662502055	0.238369226	0.203846786	0.014795331	0.014795331	5.536741739	0.12987013	0.090415913	3.233601841
206	28	0	0.003289203	2.478414604	14.38861936	1.6495354	1.238385001	0.052627251	63.16955661	17.19266508	0.654551435	0.853548228	1.687361237	0.274648466	0.060850259	5.022613272	0.138146534	0.182550777	0.047693446	0.230244223	0.050982649	55.92632185	1.138064304	0.054271853	0.026313626	35.61055834	7.686867856	0.490091275	0.269714662	29.26732999	0.29931749	0.171038566	0.511471096	0.011512211	0.013156813	17.95740482	0.81407779	0.129923526	0.106899104	0.00986761	0.006578406	5.99950662	0.049338048	0.03124743	3.034289943
206	59	0	0.003211252	2.930267658	16.22485188	1.753343716	1.361570945	0.064225045	64.57225083	16.64070904	0.658306707	0.90878438	1.8384419	0.248872048	0.043351905	4.306289237	0.14450635	0.176618873	0.032112522	0.242449543	0.048168783	54.71492108	1.096642636	0.056196914	0.019267513	34.44228577	8.20956632	0.574814149	0.346815241	28.13378077	0.390167146	0.227998908	0.576419775	0.016056261	0.025690018	17.7694642	0.783545544	0.218365151	0.176618873	0.009633757	0.008028131	6.043576693	0.097943193	0.056196914	2.687818115
207	Baseline 1	1	0.020660303	3.225073344	5.650592951	1.344985744	1.061939589	0.138424032	70.97902304	19.4413454	0.388413702	1.136316681	0.557828189	0.962770133	0.092971365	3.805627867	0.113631668	0.295442337	0.140490062	0.194206851	0.068179001	61.22061072	1.940002479	0.115697698	0.06198091	28.7942647	6.072063138	2.908970704	0.946241891	13.964299	1.00615677	0.431800339	0.260319821	0.033056485	0.035122516	28.67443494	3.563902318	0.764431222	0.31403661	0.049584728	0.014462212	5.83653568	0.173546548	0.066112971	2.301557787
207	Baseline 2	1	0.021889023	2.34759768	5.51968188	1.327934041	0.959468826	0.140454562	62.18133603	20.23275327	0.326511255	1.402721535	0.603772208	0.640253913	0.072963409	2.705118383	0.069315238	0.217066141	0.100324687	0.24442742	0.12586188	63.25745139	1.585130057	0.072963409	0.025537193	31.31771916	6.001240378	3.374557659	0.90839444	13.94330743	0.928459378	0.386706067	0.299149976	0.040129875	0.034657619	28.71657364	3.37820583	0.766115793	0.268140528	0.029185364	0.010944511	5.705738572	0.173288096	0.074787494	2.063040385
207	1	1	0.012513687	2.254027843	5.5764117	1.306116064	1.054278117	0.161113718	63.07075796	19.19443141	0.422336931	1.399968716	0.76802753	0.630376975	0.067261067	3.521038636	0.082903175	0.270608478	0.139214766	0.217425309	0.093852651	63.20037541	1.679962459	0.087595808	0.032848428	30.82590333	5.912717034	3.469419678	0.993273893	13.56014391	0.971374941	0.395745346	0.264351635	0.056311591	0.029720006	29.21476615	3.103394338	0.857187549	0.286250587	0.039105271	0.015642109	5.585796965	0.190833724	0.070389489	2.203973096
207	2	1	0.020600293	2.467915044	5.848423048	1.291638341	0.957913602	0.125661784	71.16271971	24.66679027	0.27604392	1.588282554	0.653029273	0.529427518	0.084461199	1.738664689	0.05562079	0.156562223	0.090641287	0.206002925	0.133901901	58.50277074	1.468800857	0.103001463	0.035020497	30.844818	5.160373277	3.277506541	0.842551964	13.65387389	0.943493398	0.356385061	0.224543189	0.02884041	0.024720351	24.98403477	2.226891622	0.673629566	0.230723276	0.018540263	0.012360176	4.591805204	0.168922399	0.057680819	1.37815957
207	3	1	0.033280891	3.194965509	3.134454798	0.862277623	0.568800678	0.181532131	81.23343209	50.46593247	1.07406511	1.116422607	0.950018153	0.532494251	0.11497035	1.999878979	0.133123563	0.586953891	0.37819194	0.284400339	0.272298197	31.47464601	1.025656541	0.099842672	0.051434104	17.94142563	4.716809875	2.880309815	1.415950623	9.699866876	1.080116181	0.535519787	0.14825124	0.045383033	0.030255355	11.36391141	1.552099722	0.813869055	0.26322159	0.205736415	0.039331962	2.868207673	0.248093913	0.093791601	1.727580782
207	4	1	0.009133135	1.837064871	2.80778665	0.517979229	0.487970356	0.129168624	59.08799551	30.36636919	2.721674234	0.982464381	0.746307604	0.601482177	0.140911226	4.41782788	0.287041386	0.615834247	0.442304681	0.320964459	0.320964459	51.02943479	1.611345963	0.241375711	0.069150879	27.44246125	5.680809979	3.678043943	1.386931789	12.06748082	1.038567924	0.457961484	0.21528104	0.063931945	0.043056208	20.56521058	2.257189082	1.921872554	0.45274255	0.69020406	0.090026617	3.867230312	0.31052659	0.100464485	2.514221596
207	5	1	0.032463392	1.460852628	4.314152879	0.788396656	0.758252078	0.219127894	48.94328274	18.44268472	1.223174224	1.103755319	0.714194618	0.566949948	0.114781278	3.715898946	0.354778495	0.324633917	0.217968487	0.21680908	0.215649674	65.21083814	1.766936036	0.19478035	0.069564411	34.04830089	5.776164914	4.415021275	1.321723806	14.03114167	1.268391091	0.499704351	0.267822982	0.048695088	0.038260426	28.08315266	3.271846124	1.867804431	0.535645964	0.485791469	0.077680259	5.288054631	0.36405375	0.127534753	1.977948082
207	6	1	0.026087209	1.459917487	4.16332525	0.86667504	0.695658895	0.219325791	58.24498019	16.60402516	0.447347317	0.933342351	0.331404168	0.692760317	0.140097972	4.514053276	0.407733408	0.321742239	0.234784877	0.177779495	0.171016145	68.04896666	1.814510285	0.168117566	0.064734925	36.28247616	6.314070667	4.569126272	1.74977536	14.91801853	1.502429975	0.775852907	0.339133711	0.087923555	0.067633504	28.29206079	2.904375888	1.875380438	0.764258592	0.386477164	0.063768732	5.030966483	0.421260109	0.248311578	2.212581764
207	7	1	0.125146294	1.238716555	4.6964623	1.202794934	0.779846812	0.422948122	48.02033862	13.71974183	0.261880207	1.045203305	0.170338011	0.629207754	0.129781342	3.280455162	0.314024496	0.266515255	0.179608107	0.154115343	0.147162771	72.55356377	1.913116027	0.185401917	0.061414385	37.30750067	7.0858295	5.465880254	2.382414628	16.62012306	2.267697192	1.414848376	0.312865734	0.084589624	0.046350479	31.81381013	3.49019108	2.565499021	1.499438	0.300119352	0.081113339	6.526147464	0.986106444	0.739290142	2.108946801
207	28	1	0.006813536	2.982057688	5.337270043	1.15602998	1.13786055	0.147626618	70.35230352	22.20531456	0.177151942	1.230978878	0.261185555	1.042471042	0.111287758	2.813990461	0.093118328	0.181694299	0.081762435	0.238473768	0.115830116	60.12037247	1.919146037	0.09084715	0.052237111	29.47308653	4.80127186	2.993413582	0.91982739	13.12741313	0.93799682	0.392913922	0.218033159	0.031796502	0.020440609	26.98841699	2.950261186	0.708607767	0.315693845	0.027254145	0.011355894	5.25323643	0.220304338	0.097660686	1.905518964
207	59	1	0.014878738	1.706095323	7.188083784	1.167154359	1.277918299	0.081006464	62.81361134	18.08593298	0.619947428	1.021673362	2.521119542	0.500917522	0.109110747	5.825852634	0.363702491	0.519102647	0.175238473	0.441402569	0.226487461	54.84302931	2.154110665	0.125642679	0.033063863	34.58314735	8.914017425	3.11957546	0.876192366	21.31792557	0.772041198	0.322372663	0.233100233	0.049595794	0.019838318	16.37487808	1.329167287	0.568698441	0.188464018	0.08431285	0.038023442	1.98879135	0.074393691	0.019838318	8.313908314
208	Baseline 1	0	0.023167812	1.19700363	3.943676474	0.453059438	0.440188432	0.069503437	58.76886116	20.03500914	0.296033156	0.674440755	0.592066311	0.803150822	0.066929235	5.851159678	0.139006873	0.144155276	0.100393853	0.203361907	0.015445208	63.85821299	7.009550287	1.529075604	0.661569748	31.45931475	4.028625119	2.079954694	1.384920328	9.39068654	0.375833398	0.306329961	0.221381316	0.077226041	0.082374443	22.66326872	3.547249466	3.881895642	3.096764229	0.782557212	0.677014956	1.660359873	0.074651839	0.05663243	5.864030684
208	Baseline 2	0	0	2.181016495	5.897405614	0.803117987	0.602338491	0.031494823	66.07343996	17.93630172	0.499980316	0.999960631	3.043187276	0.216526908	0.035431676	7.924884847	0.196842644	0.208653203	0.043305382	0.318885083	0.043305382	57.59222078	3.491988504	0.070863352	0.031494823	36.59698437	6.133616787	0.830675958	0.366127318	31.09326404	0.590527932	0.267705996	0.145663557	0.015747412	0.019684264	16.27494981	0.964528956	0.098421322	0.094484469	0.015747412	0.007873706	2.854218338	0.031494823	0.015747412	7.885516318
208	1	0	0.00685777	2.475654917	5.805102181	0.802359073	0.555479358	0.065148814	67.8000613	19.6303662	0.613770402	1.083527637	2.756823481	0.22287752	0.027431079	8.105883967	0.181730901	0.174873131	0.037717734	0.404608421	0.048004389	55.77081333	3.164860787	0.041146619	0.02057331	35.9861473	5.499931422	0.843505692	0.353175147	29.65642573	0.490330545	0.212590865	0.137155397	0.003428885	0.010286655	15.45398436	1.004663284	0.123439857	0.106295433	0.027431079	0.024002194	2.496228227	0.034288849	0.02057331	7.605266767
208	2	0	0.008898117	2.586385882	6.332492956	0.85421919	0.679222898	0.044490583	63.62457952	18.17292007	0.791932374	0.943200356	2.82366899	0.266943497	0.041524544	7.575263236	0.169064215	0.228384992	0.07711701	0.332196352	0.041524544	57.26234614	3.259676702	0.053388699	0.02669435	36.40219487	5.792673884	0.9847249	0.364822779	30.32774729	0.590241732	0.246181225	0.127539671	0.005932078	0.011864155	16.49710811	1.397004301	0.142369865	0.083049088	0.023728311	0.008898117	2.871125612	0.062286816	0.023728311	7.765089723
208	3	0	0.005588934	2.651949141	6.566997345	0.994830236	0.653905268	0.053094872	65.88216383	20.25709096	0.695822272	0.818778818	2.755344418	0.324158167	0.047505938	6.787760235	0.209585022	0.19281822	0.061478273	0.315774766	0.050300405	56.0933352	2.850356295	0.058683806	0.03632807	36.17996367	6.346234456	0.997624703	0.380047506	30.46248428	0.662288668	0.245913092	0.139723348	0.005588934	0.005588934	15.97317312	1.567695962	0.15649015	0.106189744	0.013972335	0.019561269	2.869917563	0.067067207	0.019561269	7.438871035
208	4	0	0.007670672	2.319099974	6.670928151	0.912810023	0.618767579	0.063922271	62.58666211	18.40450013	0.802863718	0.93326515	3.035029404	0.317054462	0.010227563	7.967271797	0.158527231	0.24801841	0.079263615	0.332395807	0.040910253	56.47149067	2.965993352	0.043467144	0.020455127	35.91153158	5.839938635	1.071337254	0.46791102	29.5832268	0.672462286	0.296599335	0.163641013	0.012784454	0.012784454	16.38455638	1.436972641	0.173868576	0.112503196	0.038353362	0.017898236	2.873945283	0.058808489	0.017898236	7.8828944
208	5	0	0.002942908	2.374926427	6.468510889	0.826957034	0.653325486	0.026486168	65.54026201	19.98234255	0.662154208	0.94173043	3.037080636	0.326662743	0.026486168	8.984696881	0.117716304	0.182460271	0.038257799	0.432607416	0.058858152	53.91995291	3.269570335	0.070629782	0.017657446	33.09005297	4.944084756	0.874043555	0.332548558	27.58975868	0.56209535	0.217775162	0.108887581	0.008828723	0.005885815	16.43613891	1.353737493	0.150088287	0.100058858	0.023543261	0.023543261	2.654502649	0.055915244	0.017657446	8.516774573
208	6	0	0.01746691	2.150370687	6.804331794	0.88693087	0.681209486	0.042696891	60.93032015	15.93758491	0.960680045	0.826767069	3.904824749	0.246477507	0.013585374	8.964406319	0.155261421	0.289174397	0.100919924	0.310522843	0.058223033	57.25264915	3.211970656	0.038815355	0.009703839	36.82994993	5.989209331	0.941272367	0.401738928	30.56709234	0.572526491	0.223188293	0.131972208	0.007763071	0.013585374	16.00163024	1.249854442	0.170787564	0.095097621	0.03493382	0.021348445	2.810231728	0.036874588	0.009703839	7.475837441
208	7	0	0.058058126	2.663843448	6.543492367	0.857211161	0.57716608	0.15709846	67.55136328	22.80318295	0.624978655	0.857211161	2.633106793	0.300536184	0.044397391	5.98681739	0.105870701	0.143437724	0.034151839	0.423482805	0.034151839	53.78573136	3.521054609	0.047812575	0.030736655	35.81503364	5.232061747	0.894778184	0.413237253	30.67859704	0.621563471	0.28004508	0.116116253	0.006830368	0.023906287	13.32946279	0.870871896	0.14002254	0.081964414	0.013660736	0.006830368	2.530651276	0.047812575	0.013660736	6.020969229
208	28	0	0.009896744	2.091511893	8.570580279	1.082044008	0.983076568	0.029690232	64.80141076	16.72879623	0.455250223	0.676277505	3.07458846	0.280407746	0.026391317	8.432025863	0.178141391	0.14845116	0.029690232	0.310097978	0.019793488	56.63576683	3.351697292	0.065978293	0.026391317	36.6410451	5.634546234	0.946788507	0.461848052	30.81846073	0.62349487	0.293603404	0.102266354	0.003298915	0.006597829	15.70283377	1.167815789	0.115462013	0.112163098	0.009896744	0.013195659	2.916240557	0.052782635	0.023092403	6.775970706
208	59	0	0.010097695	1.890793426	4.352106632	0.383712418	0.439249741	0.058061747	45.68818829	19.3572817	6.359023553	0.648776917	4.819125035	0.19942948	0.035341933	9.085401257	0.381187994	0.507409184	0.189331785	0.277686618	0.143892157	50.75101608	2.779390604	0.176709666	0.040390781	31.93396107	5.558781208	1.047635877	0.570519779	25.84000202	0.605861712	0.345846061	0.166611971	0.027768662	0.017670967	14.98497968	1.2622119	0.424103198	0.254966804	0.201953904	0.078257138	2.087698483	0.045439628	0.015146543	7.896397647
209	Baseline 1	1	0.00659685	1.581594788	10.73142574	1.108270801	0.842747588	0.042879525	64.51185642	22.2033479	0.295209038	1.302877876	0.793271213	1.109920013	0.070916138	8.422528243	0.173167313	0.0659685	0.024738188	0.189659438	0.044528738	51.52964459	2.965284077	0.062670075	0.031335038	35.2106869	3.596932465	0.847695226	0.407355488	25.01195679	0.499711388	0.282015338	0.070916138	0.00659685	0.00659685	12.49443391	0.971386163	0.146779913	0.113795663	0	0	3.56064979	0.067617713	0.04617795	0.37602045
209	Baseline 2	1	0.003195909	1.508469159	9.592521572	0.922019815	0.699904123	0.030361138	64.70108313	22.85874081	0.455417066	1.232023011	1.164908917	1.021093001	0.046340684	9.177053372	0.140620006	0.071907958	0.02077341	0.238095238	0.049536593	50.915628	3.07606264	0.060722275	0.033557047	34.19942474	3.331735379	0.811760946	0.35634388	23.83029722	0.476190476	0.242889102	0.092681368	0.001597955	0.003195909	12.60147012	1.0035155	0.147011825	0.079897731	0.003195909	0.003195909	3.675295622	0.084691595	0.033557047	0.431447747
209	1	1	0.006510205	1.37202565	10.25682758	1.241821555	0.859347026	0.026040819	62.78649703	22.0826145	0.49314801	1.388301162	1.329709319	0.875622538	0.045571433	8.790403958	0.154617363	0.083005111	0.024413268	0.196933694	0.061846945	51.59011751	2.747306403	0.076494906	0.043943882	34.96956479	3.494352397	0.849581719	0.38410208	23.9998698	0.460596986	0.24738778	0.079750008	0.006510205	0.008137756	13.04970541	1.082321539	0.152989812	0.109045929	0.001627551	0.001627551	3.818235083	0.079750008	0.05533674	0.380846978
209	2	1	0.006930968	1.513723316	10.68755198	1.190740227	0.827557527	0.030496257	60.94974419	22.42722484	0.399223732	1.436096479	1.056279457	1.03410036	0.059606321	9.406709177	0.214859994	0.081785417	0.033268644	0.155253673	0.036041031	50.18436374	2.733573607	0.065151095	0.02356529	33.88688661	3.235375658	0.820626559	0.374272248	23.10507347	0.446354311	0.252287219	0.087330191	0.005544774	0.006930968	12.74466315	1.142223454	0.140005545	0.109509287	0.002772387	0.002772387	3.612420294	0.069309676	0.058220128	0.407540893
209	3	1	0.015867259	1.956206365	5.349533049	0.661891377	0.310544927	0.054402031	77.61642287	56.02729169	1.362317527	1.307915496	1.516456614	0.605222595	0.043068275	4.791912231	0.151872337	0.058935534	0.011333756	0.258409647	0.201740865	24.24743857	1.976607127	0.068002539	0.036268021	15.93752833	1.645661438	0.725360413	0.426149243	12.96808414	0.519086046	0.31507843	0.031734518	0.006800254	0.006800254	5.762081784	0.49188503	0.217608124	0.163206093	0	0	2.037809412	0.149605585	0.108804062	0.337745943
209	4	1	0.00353686	0.829983141	6.191862864	0.459791797	0.43267587	0.022400113	57.50183593	34.20261492	3.019299466	1.237900991	1.433607243	1.079921246	0.119074286	13.47072069	0.483370863	0.156800792	0.103747893	0.300633098	0.262906592	35.89677085	2.568939296	0.104926846	0.048337086	23.48710815	2.619634289	0.884214994	0.455075984	16.77650582	0.505770977	0.275875078	0.082526733	0.009431627	0.011789533	9.097982811	0.965562773	0.340717511	0.208674739	0.023579067	0.01414744	2.835382747	0.161516606	0.080168826	0.477476097
209	5	1	0.005849493	1.033897809	7.015003948	0.621508584	0.470884151	0.058494926	61.51348259	30.97891258	1.902547454	1.617384692	1.254716153	1.219619198	0.14916206	13.46260712	0.764821152	0.105290866	0.059957299	0.27931327	0.255915299	38.63297359	2.823842532	0.095054254	0.048258314	25.19668919	2.528443158	0.946155421	0.462109912	16.97084028	0.535228569	0.296861747	0.052645433	0.004387119	0.004387119	9.830072241	1.011962212	0.307098359	0.20034512	0.016086105	0.010236612	2.949606622	0.150624433	0.070193911	0.501593987
209	6	1	0.013750745	0.965607859	6.102274984	0.524056164	0.343768621	0.053475119	71.32311236	33.81919298	1.457578952	1.446883928	1.268124246	1.022138699	0.168064659	12.44289621	0.821988969	0.102366656	0.067225864	0.224595499	0.203205451	38.56778353	2.954882278	0.105422377	0.041252234	25.05080136	2.452216162	1.190203358	0.754763105	17.74304441	0.890742693	0.59739347	0.074865166	0.018334326	0.015278605	9.714137294	0.902965577	0.469053185	0.349880063	0.013750745	0.006111442	2.90293502	0.278070618	0.186398986	0.485859651
209	7	1	0.121127213	0.664010624	6.403689272	0.750113101	0.429053019	0.211607781	59.20525319	32.33366899	1.024473534	1.603841046	0.415918743	1.443311005	0.27290107	10.76864702	0.931074238	0.106533573	0.071508836	0.234957605	0.213067145	42.62510398	3.039855231	0.121127213	0.059833924	27.47252747	2.832625542	2.008084877	1.511901113	19.49856253	1.60530041	1.31050888	0.074427564	0.02189046	0.026268552	11.20499686	0.894590138	1.392233265	1.25943114	0.011674912	0.002918728	3.644031931	0.772003561	0.687360448	0.504939947
209	28	1	0.026198585	1.023054755	11.71600734	1.029604401	0.975897302	0.07073618	58.49112859	20.93266964	0.293424155	1.70814776	0.796436992	0.717841237	0.064186534	4.100078596	0.104794341	0.057636888	0.022268797	0.167670946	0.045847524	56.93345559	2.795389049	0.144092219	0.104794341	39.18129421	3.713649463	1.08462143	0.489913545	26.38852502	0.636625622	0.298663872	0.100864553	0.006549646	0.006549646	14.12365732	0.884202253	0.19517946	0.149331936	0.001309929	0.001309929	4.060780718	0.102174483	0.066806392	0.298663872
209	59	1	0.011429551	1.222961968	12.32962825	1.167242907	1.087236049	0.05143298	59.86324943	19.66882876	0.450038575	1.40012001	0.852930251	0.868645884	0.061433837	7.076320827	0.165728491	0.101437266	0.037146041	0.192873675	0.054290368	54.29608252	2.85881647	0.092865103	0.055719062	36.68885905	3.90604909	0.881504129	0.498614167	25.2678801	0.534331514	0.335743064	0.135725919	0.011429551	0.020001714	13.80261165	0.977226619	0.234305798	0.18001543	0.002857388	0.001428694	4.23321999	0.142869389	0.090007715	0.322884819
210	Baseline 1	0	0.001240895	1.387320536	6.71572338	1.027461005	0.668842369	0.024817899	61.60229007	17.76092918	0.569570774	1.40345217	1.67272637	0.408254433	0.026058794	8.882325933	0.187375135	0.165039026	0.038467743	0.140221127	0.019854319	59.12616179	2.530184769	0.070731011	0.031022373	39.32644223	4.149552657	0.577016144	0.371027585	29.58913969	0.373509375	0.232047353	0.119125914	0.00496358	0.011168054	16.50390261	0.743296065	0.137739338	0.136498443	0.023577004	0.017372529	6.164766029	0.057081167	0.047154007	2.505366871
210	Baseline 2	0	0.00234695	1.274393607	5.800485819	0.884799981	0.659492824	0.015255172	60.31053677	17.76992854	0.972810589	1.272046657	3.204759614	0.42010397	0.032857294	8.422028468	0.190102914	0.187755964	0.046938991	0.198317237	0.045765516	58.80047408	2.664961217	0.069235012	0.037551193	37.48899867	4.497928817	0.665360198	0.384899727	28.60110072	0.44709389	0.248776653	0.134949599	0.009387798	0.009387798	17.87436779	0.902402103	0.176021216	0.147857822	0.030510344	0.016428647	6.760388185	0.079796285	0.066888062	2.979452457
210	1	0	0.007101768	1.099353739	5.603295221	0.913287409	0.624955614	0.025566366	61.27559142	14.95348342	0.815283005	0.999928982	3.083587813	0.3678716	0.035508842	13.9606562	0.265606136	0.248561892	0.088061927	0.222995526	0.035508842	57.47319082	2.728499396	0.065336269	0.036929195	36.05851857	3.753994745	0.633477736	0.374973368	26.6614587	0.416163625	0.248561892	0.107946879	0.005681415	0.007101768	18.02854911	0.768411334	0.176123855	0.151977842	0.041190256	0.024146012	6.12598537	0.068176976	0.052553086	3.401747035
210	2	0	0.002393318	1.062633128	6.140056961	0.954933825	0.690472202	0.016753225	59.78986712	16.18361535	0.630639255	1.176315726	3.122083144	0.43558385	0.03350645	11.76315726	0.286001484	0.205825336	0.069406218	0.191465429	0.02273652	57.71725343	2.453150803	0.065816241	0.032309791	36.74101907	3.903501424	0.644999162	0.397290764	27.56623507	0.39130747	0.24531508	0.093339396	0.002393318	0.003589977	17.91159084	0.764665055	0.172318886	0.136419118	0.038293086	0.017949884	6.574444152	0.063422923	0.055046311	3.010793864
210	3	0	0.003626473	1.40344515	6.467210638	1.01783016	0.718041704	0.026594137	62.97860939	17.26926564	0.70595346	1.126624358	2.798428528	0.406165005	0.035055908	7.851314597	0.2079178	0.200664853	0.065276519	0.171653067	0.026594137	60.40253853	2.444242974	0.074947114	0.042308855	39.93834995	4.365064974	0.696282865	0.477485645	30.14808099	0.425506195	0.292535509	0.128135388	0.007252947	0.013297069	17.35025688	0.881233001	0.149894228	0.152311877	0.026594137	0.016923542	6.805681475	0.058023572	0.056814748	2.584466606
210	4	0	0.001544449	1.27571508	5.665039847	0.911225057	0.651757583	0.024711188	62.03905697	17.42910978	0.786124668	0.993080867	3.274232409	0.421634645	0.032433434	11.26675727	0.274911966	0.203867301	0.055600173	0.191511707	0.030888985	57.30215605	2.464941002	0.072589115	0.035522333	36.36714648	4.01247915	0.63785754	0.398467906	27.20084018	0.383023414	0.239389634	0.120467041	0.009266695	0.012355594	17.79205535	0.874158275	0.168344968	0.125100389	0.029344536	0.013900043	6.582442701	0.083400259	0.052511274	3.101254093
210	5	0	0.007640503	1.321807088	6.042546689	0.923409411	0.658174793	0.027287512	61.5254699	17.39087724	0.637436284	1.120970999	3.028913848	0.463887706	0.037111017	12.08945938	0.266326119	0.207385092	0.06767303	0.222666099	0.04584302	56.12822948	2.669810188	0.078588035	0.032745015	35.34387723	3.701278147	0.65162579	0.398397677	26.61078184	0.413678684	0.241221607	0.114607551	0.005457502	0.005457502	17.48038028	0.795703854	0.186646583	0.142986564	0.043660019	0.020738509	6.172435247	0.063307028	0.041477018	3.16753441
210	6	0	0.003668984	1.187833648	6.019885895	0.915411568	0.6750931	0.019262167	58.58983061	17.41850269	0.783328136	0.997046468	2.829704096	0.359560456	0.022931152	9.957623232	0.192621673	0.194456165	0.062372732	0.141255893	0.028434628	59.01561153	2.596723597	0.067876208	0.028434628	37.24844527	4.378932692	0.688851791	0.399919282	28.19064042	0.433857387	0.254994405	0.110986773	0.001834492	0.007337968	18.38986627	1.020894865	0.180697474	0.142173139	0.03485535	0.021096659	6.987580488	0.078883161	0.053200272	3.055346627
210	7	0	0.004906711	1.184970744	6.095361931	0.87094123	0.657499295	0.028213589	61.08635416	15.82537015	0.401123637	1.406999423	1.674415181	0.571631849	0.040480367	12.57590069	0.209761902	0.195041768	0.060107212	0.203628513	0.014720133	57.66980287	3.118214938	0.076054023	0.025760234	36.12443419	3.667766588	0.571631849	0.385176826	27.90814637	0.376590081	0.252695624	0.136161235	0.002453356	0.007360067	17.59791955	0.753180162	0.16069479	0.141067946	0.029440267	0.017173489	6.10149532	0.050293789	0.0441604	3.161148661
210	28	0	0.011505862	1.535393309	6.935477685	1.295048644	0.931974789	0.116337045	61.24666205	16.27568044	0.557395073	1.185103745	2.13625497	0.464069751	0.02684701	10.17373851	0.155968346	0.149576201	0.043466588	0.198156505	0.025568581	58.82179977	2.528732693	0.080541031	0.034517585	38.13937434	4.377341123	0.741488858	0.462791322	28.81706958	0.529269633	0.319607267	0.100995896	0.007670574	0.006392145	17.48890963	0.873167052	0.148297772	0.139348768	0.025568581	0.010227433	6.454788356	0.06903517	0.056250879	2.968512292
210	59	0	0.011275511	1.215249502	7.121111515	1.188939977	0.762976234	0.025056691	58.71274097	16.51987622	0.51616783	1.036094163	1.716383317	0.358310678	0.025056691	7.047194277	0.147834476	0.184166677	0.04134354	0.125283454	0.018792518	62.91233917	2.475601047	0.05512472	0.022551022	42.07268946	4.582868741	0.571292549	0.479835628	31.45992809	0.354552174	0.280634937	0.179155339	0.010022676	0.011275511	17.58227991	0.848168982	0.137811799	0.17664967	0.015034014	0.012528345	6.997080896	0.045102043	0.035079367	2.298951377
211	Baseline 1	0	0.006037432	2.487422017	7.188569129	0.539343932	0.301871604	0.036224592	67.22380625	24.04910445	1.807204669	0.963976655	1.919903401	0.887502516	0.050311934	9.092372711	0.146910847	0.140873415	0.022137251	0.414570336	0.056349366	49.41436909	1.281948078	0.026162206	0.018112296	35.43167639	4.632722882	0.623867981	0.380358221	27.08995774	0.454819883	0.279734353	0.080499094	0.004024955	0	12.18957537	0.931777018	0.080499094	0.084524049	0	0	2.78929362	0.036224592	0.032199638	0.589655866
211	Baseline 2	0	0.010032304	2.323481611	7.746945163	0.652099761	0.355143562	0.032103373	65.20867024	23.54782399	2.128854913	0.910933205	1.79778888	0.716306507	0.052167981	8.772246634	0.134432874	0.148478099	0.014045226	0.284917434	0.040129216	49.986958	1.235979855	0.058187363	0.02608399	35.61066635	4.747286262	0.561809025	0.306988503	27.33401553	0.403298622	0.242781757	0.102329501	0.004012922	0.006019382	12.61261261	1.039346696	0.092297197	0.070226128	0	0	3.150143462	0.048155059	0.032103373	0.700254821
211	1	0	0.003743776	2.309909775	7.933061286	0.591516604	0.421174797	0.031822096	63.81684839	23.35741829	1.944891618	1.072591816	1.84006589	0.810527498	0.043053424	8.414136498	0.127288383	0.114185167	0.005615664	0.430534237	0.048669088	50.20403579	1.314065366	0.048669088	0.024334544	35.27011344	4.62917899	0.52038486	0.271423758	27.12552881	0.340683613	0.200292015	0.080491183	0	0	13.14439744	1.098798248	0.093594399	0.073003631	0	0	3.48545543	0.043053424	0.031822096	0.507281644
211	2	0	0.003260462	2.283953636	7.988131918	0.604815702	0.407557751	0.029344158	61.90341014	22.97647577	1.899219119	1.253647642	1.776951794	0.818375964	0.039125544	8.723366101	0.145090559	0.09781386	0.011411617	0.423860061	0.057058085	50.12145221	1.340049885	0.04890693	0.034234851	35.14451998	4.801030306	0.590143623	0.304853198	27.20366476	0.417339137	0.241274189	0.09781386	0.006520924	0.004890693	13.1347712	1.087364079	0.094553398	0.050537161	0	0.001630231	3.454459497	0.042386006	0.017932541	0.572211082
211	3	0	0.00549189	2.231538095	7.269432139	0.633398016	0.380771061	0.043935122	63.65053572	25.28466298	2.123530919	1.041628529	1.810493172	0.794493465	0.049427013	8.651557866	0.146450408	0.155603559	0.014645041	0.36429539	0.036612602	48.58858419	1.226522169	0.054918903	0.029290082	34.73986746	4.669937392	0.580309743	0.329513419	26.55878153	0.413722403	0.239812543	0.113499066	0.00549189	0.00366126	12.08032805	0.979387105	0.073225204	0.080547725	0	0.00183063	3.134038736	0.040273862	0.027459452	0.549189031
211	4	0	0.004077306	2.112044361	6.230123135	0.452580935	0.246676996	0.040773057	65.91993491	26.4963712	2.3179483	1.143684253	1.879637935	0.766533475	0.044850363	9.971051129	0.130473783	0.138628394	0.016309223	0.27114083	0.036695751	46.82174019	1.237462285	0.046889016	0.022425181	33.11179972	4.095653592	0.55655223	0.322107152	24.76555492	0.389382696	0.22832912	0.083584767	0.002038653	0.010193264	12.00970399	0.837886325	0.069314197	0.067275544	0.002038653	0.006115959	3.090597733	0.032618446	0.036695751	0.574900106
211	5	0	0.006742293	2.106966474	6.710266826	0.47701721	0.374197246	0.040453756	62.34204779	24.2773105	2.250240194	1.173158933	2.049656986	0.84278659	0.03202589	10.99667942	0.173614037	0.126417988	0.018541305	0.416336575	0.038768183	47.23818835	1.186643518	0.047196049	0.020226878	32.71360426	4.043690057	0.591636186	0.337114636	24.31439311	0.423078868	0.271377282	0.085964232	0	0.00505672	12.83226861	0.896724931	0.097763244	0.096077671	0	0.001685573	3.317208017	0.053938342	0.048881622	0.627033223
211	6	0	0.011751648	2.107462297	6.634458445	0.467454462	0.304237122	0.048312333	63.06071509	24.79597832	2.623229092	1.064177058	2.29810015	0.758634197	0.028726252	11.81171248	0.15277143	0.156688647	0.02089182	0.317294509	0.033949207	45.69693804	1.160801724	0.036560684	0.02089182	32.17601358	4.21884181	0.616308677	0.373441274	23.83103741	0.451785598	0.262453483	0.087484494	0.002611477	0.006528694	11.8900568	0.893125286	0.108376314	0.083567278	0.002611477	0.002611477	2.872625188	0.056146765	0.039172162	0.638506235
211	7	0	0.005710261	2.318366104	7.103565106	0.531054305	0.34071226	0.066619716	63.97799996	25.09659859	2.227001922	1.300036165	1.688333936	0.85082894	0.039971829	8.668176714	0.154177056	0.135142852	0.005710261	0.352132783	0.024744466	48.21744675	1.419951653	0.024744466	0.007613682	33.93988998	4.042865028	0.616708225	0.34071226	25.4982203	0.477758532	0.272189124	0.095171022	0.005710261	0.009517102	12.30561319	0.885090508	0.110398386	0.091364181	0	0	2.992176942	0.047585511	0.032358148	0.580543236
211	28	0	0.019661817	2.044828942	7.864726701	0.688163586	0.314589068	0.05898545	65.78701229	17.47935509	0.66850177	1.395988989	2.202123476	1.592607157	0.098309084	7.648446716	0.157294534	0.098309084	0	0.589854503	0.098309084	54.79748329	1.219032639	0.039323634	0.039323634	38.98938262	4.168305151	0.550530869	0.255603618	31.63586315	0.412898152	0.176956351	0.117970901	0	0.019661817	14.19583169	1.101061738	0.05898545	0.176956351	0	0	4.109319701	0.019661817	0.117970901	0.648839953
211	59	0	0	1.635105608	8.78186453	0.562636562	0.440640932	0.014566642	67.27296411	26.86635106	1.691551347	1.385651857	1.363801894	0.617261471	0.036416606	4.63583394	0.118353969	0.114712309	0.005462491	0.338674436	0.040058267	50.88856519	0.995994173	0.027312454	0.010924982	35.89038602	4.382738529	0.420611799	0.347778587	27.41077932	0.287691187	0.233066278	0.098324836	0	0.007283321	13.57975237	0.659140568	0.087399854	0.096504006	0.007283321	0.007283321	3.122723962	0.043699927	0.025491624	0.362345229
301	Baseline 1	1	0.087507544	1.741098371	6.255280628	2.311406156	1.185878093	0.627640314	77.65401137	29.03439952	0.138805069	2.468316234	0.467712734	1.505733253	0.075437538	6.216053108	0.117682559	0.021122511	0.006035003	0.334942667	0.114665057	47.48943874	3.032589016	0.048280024	0.021122511	32.45926373	3.542546771	0.875075438	0.404345202	21.67773084	0.576342788	0.313820157	0.054315027	0.003017502	0.009052505	10.8056729	0.681955341	0.045262523	0.024140012	0	0	3.467109234	0.015087508	0.003017502	0.265540133
301	Baseline 2	1	0.048146365	1.387490699	5.703155775	2.057162866	0.971681184	0.485840592	84.42467139	44.19836302	0.332647612	2.061539808	0.71344159	0.958550357	0.013130827	7.839103602	0.109423557	0.017507769	0.004376942	0.323893728	0.153192979	30.97124349	2.796866109	0.026261654	0.026261654	20.21709634	2.407318247	0.459578938	0.310762901	14.50518668	0.275747363	0.210093229	0.021884711	0	0	7.090646474	0.682802994	0.021884711	0.017507769	0	0	2.521118746	0.017507769	0.004376942	0.227600998
301	1	1	0.049502067	1.578242385	5.698561528	2.146060218	0.98130569	0.626055559	78.90103329	34.94845961	0.416399744	1.863607245	1.301613185	1.03663153	0.05532584	9.093820977	0.148506202	0.017471318	0.002911886	0.314483723	0.122299225	39.64242036	2.65855221	0.029118863	0.023295091	26.52728437	3.447673403	0.666821967	0.393104653	18.21093705	0.442606721	0.299924291	0.034942636	0	0	9.364626405	0.8939491	0.058237726	0.037854522	0	0	3.290431542	0.029118863	0.011647545	0.25333411
301	2	1	0.10717002	2.095001037	6.893452257	3.011131854	1.237640877	1.00601535	82.70694042	41.64765263	0.33533845	1.586807716	0.878102745	0.708704971	0.041485169	6.575399295	0.117541312	0.003457097	0	0.245453917	0.134826799	35.19325175	1.884118094	0.044942266	0.027656779	25.48572219	3.19090092	0.826246284	0.404480398	17.2889442	0.504736223	0.293853281	0.034570974	0.006914195	0.003457097	7.128534882	0.712162069	0.041485169	0.031113877	0	0	2.174514278	0.017285487	0.017285487	0.127912605
301	3	1	0.045957202	2.226051989	4.601464886	1.849777395	0.715208962	0.634783858	77.63457261	51.42610944	1.200631912	1.530949303	1.281057016	0.542869453	0.037340227	5.592417062	0.126382306	0.025850926	0.008616975	0.29584949	0.278615539	28.2004883	1.413183972	0.043084877	0.014361626	20.36191297	2.507539854	0.68648571	0.361912969	13.96237254	0.48542295	0.298721815	0.028723251	0	0	5.804969123	0.611805256	0.08904208	0.045957202	0	0	1.930202499	0.043084877	0.020106276	0.134999282
301	4	1	0.050460687	1.86143869	3.358439083	1.429719476	0.543854075	0.652251107	69.15403238	48.31517372	4.244304484	2.067019269	1.708187714	0.592445848	0.067280917	7.684975798	0.241089951	0.046722859	0.020558058	0.188760349	0.183153606	26.28814921	1.433457305	0.044853944	0.026164801	18.73586634	2.625824658	0.639168707	0.334535668	12.80019437	0.390603099	0.222400807	0.024295887	0.009344572	0.001868914	5.487132525	0.809239913	0.078494403	0.052329602	0	0.001868914	1.725007943	0.035509373	0.024295887	0.149513148
301	5	1	0.058817763	1.596248734	3.602587982	1.565206026	0.530993693	0.764630919	61.90202371	37.551874	4.564911937	3.025847139	3.002973565	0.769532399	0.081691337	8.731170147	0.388850766	0.039211842	0.013070614	0.264679933	0.259778453	32.61608339	1.746560795	0.040845669	0.014704441	23.09250727	3.056889847	0.928013593	0.486880371	14.81227331	0.643727739	0.365977192	0.032676535	0.00490148	0.00490148	7.092441917	1.408358658	0.142142927	0.102931085	0.006535307	0	2.514459367	0.06045159	0.040845669	0.153579714
301	6	1	0.087388845	1.626141074	3.952573838	1.825718301	0.679034944	0.929392175	61.17838399	35.96641434	3.369194251	1.935544822	3.60892311	0.605817263	0.101560009	7.157618772	0.498352602	0.056684656	0.029523258	0.233824207	0.227919555	38.26686664	1.706444337	0.047237213	0.023618607	27.24170101	4.084838035	1.523400135	1.021504741	18.10956672	1.19037778	0.850269843	0.048418144	0.008266512	0.005904652	8.499155635	1.685187591	0.422773061	0.360183753	0.00118093	0.00118093	3.12119888	0.207843739	0.167692108	0.179501411
301	7	1	0.326523536	1.332100442	5.108793019	2.60062993	0.77729939	1.453463172	63.55838348	24.45170052	0.609703239	1.970699569	0.693501315	1.106712515	0.156037796	8.804577109	0.598144884	0.031785477	0.014447944	0.245615049	0.228277516	52.63674979	2.646863351	0.04912301	0.028895888	36.94628254	5.44687491	2.01693299	1.207848123	24.90825556	1.534371659	1.060479094	0.07223972	0.011558355	0.011558355	11.70283469	1.964920392	0.676163782	0.647267894	0	0	4.467304303	0.31496518	0.271621348	0.199381628
301	28	1	0.029878314	1.613428944	6.934485007	2.37125163	1.464037375	0.325945241	74.20222938	24.84517601	0.263472403	1.942090395	0.624728379	0.809430682	0.046175576	6.233702738	0.152107779	0.013581052	0.00271621	0.456323338	0.203715776	52.80584528	3.330073881	0.073337679	0.043459365	36.44067797	4.123207301	1.083767927	0.440026076	24.06562364	0.687201217	0.339526293	0.032594524	0.005432421	0.00271621	11.97305519	1.157105606	0.089634941	0.051607997	0	0	4.332355498	0.054324207	0.032594524	0.271621034
301	59	1	0.026242481	2.606080181	8.221971012	2.686826275	1.968186039	0.224070411	66.99377266	21.81153862	0.19782793	1.35855303	0.543017482	0.551092091	0.03431709	4.44507247	0.080746094	0.030279785	0.010093262	0.302797852	0.119100489	57.47305099	2.98356817	0.044410352	0.040373047	40.57087488	4.988089951	1.114296096	0.506681739	26.20412613	0.633856837	0.314909766	0.078727442	0.008074609	0.014130566	12.71347249	1.584642093	0.106988574	0.064596875	0	0	4.572247568	0.042391699	0.014130566	0.191771973
302	Baseline 1	1	0.001420616	1.721786567	7.777872486	1.355267644	0.882202523	0.045459711	65.61210253	14.11097852	0.224457325	1.382259348	0.649221502	0.454597113	0.042618479	1.964711899	0.059665871	0.041197863	0.004261848	0.125014206	0.029832936	70.40288669	3.571428571	0.025571088	0.009944312	41.88686214	4.784634618	0.546937152	0.286964428	29.56159791	0.352312763	0.193203773	0.139220366	0.00710308	0.005682464	23.43874304	4.058699852	0.098022503	0.120752358	0.008523696	0.004261848	8.17564496	0.049721559	0.042618479	2.818502103
302	Baseline 2	1	0.006396009	2.072306881	6.296870753	1.16567262	0.721150002	0.05756408	67.4333513	18.23662035	0.180687251	1.325572843	0.652392907	0.394953549	0.041574058	1.621388254	0.055965078	0.046371064	0.009594013	0.225459313	0.047970067	67.9160204	3.298741585	0.031980044	0.025584036	41.06877309	4.68347751	0.497289691	0.292617407	28.54698668	0.318201442	0.198276276	0.105534147	0.006396009	0.006396009	22.26610595	5.167975183	0.107133149	0.094341131	0.003198004	0.007995011	7.779145813	0.05756408	0.039975056	2.577591583
302	1	1	0.008533151	2.211792815	6.47154194	1.203174332	0.745797423	0.056318799	71.07965175	18.30872941	0.126290639	1.329464971	0.510282447	0.389111699	0.030719345	1.71345678	0.051198908	0.039252496	0.00170663	0.146770202	0.032425975	67.72250192	3.131666524	0.032425975	0.018772933	42.24933868	4.261455756	0.523935489	0.273060841	28.37784794	0.346445942	0.170663026	0.104104446	0.005119891	0.008533151	21.12125608	4.415052479	0.100691185	0.098984555	0.003413261	0.005119891	6.99718406	0.047785647	0.040959126	2.433654749
302	2	1	0	3.192728306	3.956824315	0.778298537	0.386308763	0.082374663	82.57482856	39.40349382	0.389149269	0.960090896	0.999857975	0.386308763	0.031245562	1.744070445	0.079534157	0.04544809	0.008521517	0.249964494	0.173270842	46.97912228	2.849027127	0.02556455	0.008521517	26.36557307	2.914358756	0.445959381	0.264167022	18.66780287	0.3039341	0.190313876	0.048288595	0	0.005681011	16.9123704	3.431330777	0.124982247	0.11646073	0.011362022	0.005681011	5.513421389	0.048288595	0.031245562	2.635989206
302	3	1	0.005025504	2.392140111	3.447496042	0.540241727	0.268864487	0.065331558	84.23779197	38.83207277	2.716285147	0.876950524	1.718722517	0.48747393	0.072869814	3.970148504	0.183430912	0.11307385	0.020102018	0.15830339	0.120612106	42.94544815	4.060607583	0.065331558	0.050255044	18.18227505	2.143377642	0.361836319	0.24876247	13.55378546	0.246249717	0.183430912	0.065331558	0.005025504	0.010051009	19.44870216	2.188607181	0.402040355	0.221122195	0.06784431	0.030153027	5.407442772	0.138201372	0.060306053	4.701359399
302	4	1	0.002095118	1.619526503	3.033731406	0.381311544	0.219987429	0.058663314	80.81781809	35.06180599	3.547035408	0.982610517	1.847894406	0.517494238	0.098470564	3.540750052	0.255604442	0.119421747	0.041902367	0.203226482	0.188560654	47.37272156	3.329143097	0.075424261	0.046092604	24.26775613	2.937355961	0.4902577	0.284936099	17.50680913	0.337314058	0.16760947	0.071234025	0.008380473	0.002095118	18.65074377	3.027446051	0.538445422	0.259794678	0.094280327	0.037712131	5.560444165	0.136182694	0.07751938	3.664362036
302	5	1	0.009993255	1.402803108	3.390211607	0.4946661	0.277312814	0.077447723	65.82546609	23.10315537	2.447098209	1.050540885	2.114822495	0.608339371	0.143653034	3.417693057	0.356009693	0.073700252	0.032478077	0.174881955	0.162390386	60.39173558	3.322757139	0.07869688	0.038723861	33.27753766	4.066005446	0.669548055	0.377245359	23.40295301	0.487171159	0.299797637	0.108676643	0.008744098	0.006245784	22.75339146	4.691833013	0.608339371	0.389736928	0.096185075	0.046218802	7.302570765	0.196117621	0.113673271	3.96232543
302	6	1	0.023795737	1.291315349	3.797799687	0.576650036	0.306965012	0.09518295	56.68451027	17.64771204	0.687696811	0.870130797	0.851094207	0.541749621	0.104701245	3.96516304	0.375972651	0.118978687	0.046798284	0.145947189	0.138808468	68.74667851	3.374235562	0.079319125	0.048384666	40.7843075	4.505326279	0.978004807	0.609170877	26.42675275	0.736874668	0.473535174	0.168949735	0.016657016	0.022209355	23.33727285	4.157908513	0.682144472	0.551267916	0.070594021	0.048384666	7.254527139	0.237164183	0.16577697	3.958024319
302	7	1	0.142617257	1.030524693	4.570653049	0.858003818	0.356543142	0.249580199	54.41561222	13.33701378	0.284084374	0.900558968	0.350792446	0.670531134	0.111563499	3.708048674	0.335840637	0.072458768	0.02760334	0.118464334	0.101212247	73.56175097	4.010535275	0.058657098	0.040254871	42.57700182	4.582154441	1.085731373	0.663630299	28.20486279	0.870655349	0.547466243	0.141467118	0.012651531	0.01380167	25.69180871	4.616658616	0.806247556	0.771743381	0.039104732	0.035654314	7.953212339	0.305937018	0.236928668	3.840314678
302	28	1	0.009381303	2.502462592	5.673343027	1.048360617	0.588676767	0.035179886	79.57520845	26.93841175	0.26033116	1.594821521	0.579295464	0.647309911	0.042215864	2.246822084	0.039870538	0.030489235	0.004690652	0.234532577	0.042215864	57.26816455	3.731413293	0.049251841	0.023453258	32.64458933	2.976218397	0.483137108	0.274403115	23.50720015	0.33772691	0.201698016	0.089122379	0.004690652	0.011726629	19.5342183	3.541441906	0.072705099	0.103194334	0.007035977	0.009381303	6.383976734	0.042215864	0.035179886	2.624419532
302	59	1	0.003690854	2.635269801	5.755886912	0.99468517	0.634826899	0.033217687	73.42409141	18.95991732	0.256514357	1.210600133	0.682808002	0.679117148	0.047981103	2.838266775	0.075662508	0.073817081	0.011072562	0.252823503	0.036908541	64.68221747	4.901454197	0.035063114	0.025835978	34.5777663	3.526611058	0.477965601	0.298959179	24.96678231	0.346940282	0.212224109	0.134716173	0.005536281	0.007381708	23.17856352	3.362368052	0.123643611	0.123643611	0.012917989	0.009227135	6.798553185	0.051671957	0.038753968	3.783125415
303	Baseline 1	0	0.014610576	1.633253671	5.340165517	1.947381054	1.521587126	0.097055969	48.01561096	12.70702664	0.289080682	0.999780841	1.958860793	0.34543576	0.03652644	4.60233143	0.145062147	0.208722514	0.04070089	0.238987278	0.029221152	70.36244665	1.117709062	0.022959477	0.009392513	44.38797341	5.364168606	1.222070319	0.565638013	26.96694879	0.763924401	0.360046336	0.237943666	0.018785026	0.022959477	24.15545653	1.095793198	0.312040158	0.348566598	0.017741414	0.010436126	6.407781175	0.178457749	0.222289477	3.46479373
303	Baseline 2	0	0.012690603	1.588277788	4.721880552	1.67906441	1.282727113	0.093715223	44.82738236	12.39383822	0.884437416	0.845389406	2.750932271	0.306526875	0.030262207	5.185575665	0.113239228	0.192311447	0.031238408	0.295788672	0.035143209	69.64700599	1.086510865	0.029286007	0.015619204	44.07544075	5.562388957	1.308108319	0.504695523	26.74691033	0.802436596	0.318241278	0.284074269	0.020500205	0.016595404	23.7597376	1.14801148	0.318241278	0.292860071	0.010738203	0.006833402	6.289658135	0.210859251	0.208906851	3.777894922
303	1	0	0.009215929	1.668083189	4.724699714	1.698802953	1.262582303	0.122879056	45.52691201	11.4328722	1.304565981	0.952312686	2.772970704	0.352253295	0.037887709	5.942226364	0.145406883	0.249854081	0.053247591	0.272381908	0.031743756	69.15838086	1.105911507	0.029695772	0.020479843	42.97182998	5.70568418	1.325045824	0.526331958	26.40978117	0.805881811	0.347133334	0.310269617	0.016383874	0.012287906	24.37715678	1.096695577	0.406524878	0.382973059	0.012287906	0.01433589	6.670284772	0.271357916	0.2734059	4.206559694
303	2	0	0.016792435	2.043429435	4.761704852	1.672946338	1.252085935	0.104952719	51.62881778	11.72636727	1.036932862	0.948772578	3.075114661	0.333749646	0.032535343	5.208803434	0.155330024	0.20150922	0.036733452	0.305412412	0.049327778	68.90985611	1.107251183	0.030436288	0.016792435	43.00542606	4.903391022	1.298265132	0.481732979	25.94955972	0.801838772	0.327452483	0.26133227	0.015742908	0.006297163	24.1653635	0.848017968	0.347393499	0.338997282	0.012594326	0.012594326	6.478731332	0.23509409	0.244539835	3.961965135
303	3	0	0.015666614	1.873968112	4.431241639	1.578712686	1.168970462	0.106050929	47.81865003	12.07413924	1.020740187	0.905048265	3.404475831	0.361537256	0.032538353	5.278443944	0.197640367	0.238614589	0.044589595	0.288024681	0.040974222	68.96443679	1.05327854	0.034948601	0.02289736	42.92170308	5.624314586	1.326841731	0.588100604	25.31122332	0.77127948	0.34828089	0.316947661	0.018076863	0.013256366	24.26758577	1.027970932	0.357921884	0.344665518	0.01446149	0.019281987	6.46308102	0.220537726	0.21571723	3.908217742
303	4	0	0.016061516	1.868155034	4.323559232	1.491713262	1.11527149	0.111426765	49.63348464	12.50991297	1.011875483	0.98778321	3.805575354	0.323238002	0.037142255	5.506088318	0.184707429	0.276057299	0.049188392	0.314203399	0.061234528	67.58183844	1.098206129	0.044169168	0.01706536	41.08736461	5.216981037	1.318048124	0.497906984	24.46269211	0.774968128	0.304164952	0.286095747	0.024092273	0.015057671	24.72268789	1.003844725	0.409568648	0.333276449	0.016061516	0.014053826	6.294106428	0.255980405	0.207795858	4.387805294
303	5	0	0.013926191	1.764647369	4.081368746	1.443350244	1.013627773	0.09648861	48.44445808	12.08395504	0.982791207	1.189694619	3.670546106	0.367054611	0.047746941	5.427235651	0.200935044	0.261613449	0.049736397	0.278523824	0.046752213	68.43230876	1.088232368	0.053715309	0.018899831	42.17547001	5.17656421	1.290162141	0.495374515	24.80851487	0.734109221	0.306376206	0.292450015	0.022878743	0.020889287	24.4394708	1.021585596	0.364070427	0.267581816	0.018899831	0.014920919	6.301601512	0.224808515	0.161145927	3.969959216
303	6	0	0.012541249	1.917243433	3.852514912	1.34112981	0.982136559	0.095627023	47.92313672	12.80147987	0.829290087	1.246286615	3.644016649	0.373102156	0.043894371	5.888116383	0.231229278	0.304909115	0.058003276	0.264933884	0.050948824	67.50954311	1.104413736	0.041542887	0.025866326	41.43315122	5.511878914	1.309776687	0.566707687	24.63963505	0.804991417	0.369966844	0.275123649	0.021163358	0.017244217	24.25399164	1.072276785	0.358209423	0.279826617	0.017244217	0.029001638	6.399956106	0.202227639	0.141872879	4.084528018
303	7	0	0.018870061	1.773785712	3.862701438	1.186926822	0.994452202	0.092463298	50.65348261	13.14865834	0.584971884	0.992565196	3.485300223	0.396271276	0.054723176	7.087594822	0.230214741	0.275502887	0.045288146	0.24531079	0.035853115	66.66226365	1.054836397	0.032079103	0.020757067	40.08567008	5.54024984	1.351096351	0.551005774	23.82345171	0.847265728	0.381175227	0.292485942	0.018870061	0.013209043	24.7839378	1.100124542	0.258519832	0.19247462	0.022644073	0.018870061	5.936521116	0.143412462	0.088689286	5.213797788
303	28	0	0.018945059	1.84664473	4.35437232	1.445807159	1.190547413	0.108684814	49.05485535	13.90966198	0.772758999	0.950244292	2.665270715	0.358959019	0.035895902	4.881842656	0.121647223	0.262239505	0.038887227	0.316083358	0.039884335	68.12842756	1.100807658	0.033901685	0.020939276	42.65829096	4.715325556	1.194535846	0.529464553	25.98165321	0.773756107	0.34001396	0.261242397	0.017947951	0.020939276	23.67932994	1.090836574	0.1665171	0.147572041	0.001994217	0.008973975	5.779240203	0.072788912	0.046864094	3.795991624
303	59	0	0.014914243	1.569437274	5.193598348	1.672689726	1.345723628	0.084896461	50.8137422	11.94745597	0.844375609	0.967131303	3.068892331	0.349911088	0.058509723	4.615384615	0.169792921	0.348763839	0.069982218	0.269603625	0.044742729	69.46251362	1.136924224	0.036711983	0.017208742	43.57712385	6.117134171	1.396202604	0.717030918	27.36419434	0.884529341	0.47496128	0.322377101	0.025239488	0.026386738	23.87655596	1.143807721	0.226008145	0.187001664	0.012619744	0.013766994	6.05403545	0.084896461	0.057362473	3.758389262
304	Baseline 1	0	0.108571261	1.484785352	9.325391003	1.631503272	0.927257255	0.431350685	74.84290613	18.50112973	0.859767012	1.704862232	3.169107075	0.457759911	0.064555885	6.288330057	0.208339447	0.120308695	0.020540509	0.425481968	0.049884093	55.54153584	3.970186919	0.211273805	0.09096511	25.2325479	4.477830922	1.279380264	0.636755773	20.32630065	1.003550574	0.510578362	0.082162035	0.014671792	0.014671792	24.52830189	1.153202852	0.733589601	0.554593738	0.09096511	0.052818451	4.944393908	0.328648141	0.231814314	4.926787758
304	Baseline 2	0	0.101480869	1.294820717	7.840336766	1.544764339	0.757347967	0.451026084	72.5511679	20.051868	1.086221153	1.589866947	3.769826355	0.351424491	0.041344058	7.877922273	0.140945651	0.140945651	0.02443058	0.618281591	0.090205217	53.08577013	4.061114034	0.187927535	0.084567391	22.81064422	4.019769977	1.037359994	0.558144779	18.37555439	0.825001879	0.460422461	0.093963768	0.009396377	0.011275652	24.70119522	0.935879125	0.836277531	0.541231301	0.10523942	0.043223333	5.036457942	0.362700143	0.184168984	5.821995039
304	1	0	0.075845866	1.185785375	7.42734521	1.633460976	0.813955639	0.445825702	71.77476464	20.64302496	1.807351499	1.703757145	4.602549161	0.419927114	0.038847883	7.982314964	0.133192741	0.138742439	0.025898589	0.567919048	0.101744455	51.62883623	4.156723459	0.210888507	0.088795161	21.31638826	3.609153301	0.956397876	0.49762288	17.35575411	0.756608765	0.416227316	0.06844627	0.007399597	0.016649093	24.57961041	0.943448582	0.873152413	0.603067133	0.131342842	0.049947278	5.296261354	0.369979836	0.24788649	6.16201417
304	2	0	0.084927588	1.381190774	6.995351332	1.383425711	0.885034865	0.384409083	74.41333014	21.92472734	1.841587699	1.343196853	5.133649204	0.3732344	0.029054175	9.677275165	0.178794922	0.118451636	0.017879492	0.458161988	0.084927588	48.93393528	3.741283748	0.198909351	0.084927588	19.3768997	3.296531379	0.934203469	0.460396925	16.10048275	0.759878419	0.384409083	0.067048096	0.002234937	0.004469873	24.43232612	0.79787234	0.925263723	0.59225818	0.174325049	0.067048096	5.068836045	0.339710352	0.227963526	6.999821205
304	3	0	0.056223589	1.519850554	7.312693835	1.267751238	0.718211002	0.326459546	71.01802241	22.19018082	2.283403159	1.416471698	4.864247239	0.377242142	0.036273283	7.702631627	0.172298094	0.128770154	0.025391298	0.547726572	0.125142826	50.14962729	3.598309665	0.206757713	0.081614887	21.10560966	3.886682264	0.917714058	0.426211074	16.88158587	0.681937719	0.331900539	0.076173894	0.014509313	0.016322977	24.03104993	0.955801005	0.952173676	0.569490542	0.146906796	0.058037253	4.962185103	0.351850844	0.197689392	6.414930083
304	4	0	0.042303332	1.382472884	5.958001252	1.064351828	0.590554512	0.203055993	68.95811406	20.43758566	2.206541787	1.424776215	5.626343131	0.409496252	0.065993198	9.240739801	0.189518927	0.165829061	0.052456131	0.560096113	0.128602129	51.02797096	3.974821057	0.262280657	0.101527996	19.76580876	3.61947307	0.952671032	0.453491717	16.05496049	0.73438584	0.353655854	0.08799093	0.0050764	0.011844933	25.67304601	0.976360898	1.022048497	0.617628644	0.213208792	0.062608931	5.441900604	0.370577187	0.204748126	7.458923465
304	5	0	0.066322507	1.317487632	6.953108195	1.315695132	0.668602567	0.245572525	73.36894224	19.12956191	1.410697641	1.446547645	4.811070481	0.390765039	0.044812504	9.677708468	0.177457518	0.161325016	0.044812504	0.539542554	0.109342511	52.32666523	4.291245429	0.243780024	0.111135011	20.45242705	3.554527855	1.09701011	0.552090055	16.87638919	0.869362587	0.455295046	0.10396501	0.010755001	0.012547501	26.07191511	0.993045099	1.057575106	0.621997562	0.184627518	0.068115007	5.467125547	0.390765039	0.220477522	7.0032982
304	6	0	0.115646727	1.356095546	7.164590074	1.356095546	0.68561988	0.302884284	69.82282821	19.5553108	1.65484959	1.360225786	4.810353136	0.396503063	0.035795415	7.868107662	0.151442142	0.144558408	0.034418669	0.470847388	0.107386246	53.6710952	3.925104977	0.22440972	0.096372272	22.647484	4.068286639	1.204653404	0.600261582	18.58195085	1.013285606	0.51628003	0.099125766	0.009637227	0.012390721	25.44503339	1.204653404	1.072485716	0.68975012	0.158325876	0.048186136	5.622633717	0.490121842	0.289116817	6.291732636
304	7	0	0.245443499	1.450789793	8.267314702	1.861482382	0.857837181	0.622114216	76.22386075	21.63061968	1.078979344	1.759416768	3.159173755	0.65127582	0.038882139	6.277035237	0.155528554	0.102065614	0.021871203	0.660996355	0.102065614	51.67922236	4.459295261	0.213851762	0.060753341	22.79951397	3.594167679	1.343863913	0.67800729	19.10085055	1.188335358	0.592952612	0.09963548	0.017010936	0.021871203	22.74605103	1.047387606	0.906439854	0.663426488	0.070473876	0.041312272	4.962332928	0.444714459	0.315917375	4.729040097
304	28	0	0.243417673	1.295250006	10.23470823	2.056767681	0.888809487	0.602961209	74.50130489	21.16393845	1.226021126	1.433707765	2.19969182	0.439938364	0.042430604	5.553942696	0.118359052	0.098260345	0.020098707	0.33497845	0.0647625	53.98959334	3.59766855	0.225552156	0.100493535	25.49855959	4.790191831	1.500703455	0.696755175	20.53864535	1.293016816	0.614127158	0.080394828	0.011165948	0.011165948	23.50208803	1.13222716	0.649858192	0.484602157	0.082628018	0.042430604	4.522209071	0.276915518	0.192054311	4.571339244
304	59	0	0.016946553	1.700443768	8.179492825	1.267392604	1.052141084	0.096969449	63.8481966	20.1260084	0.975689118	1.364067237	1.778845649	0.779163621	0.060266235	6.769543326	0.181305573	0.24189588	0.058509744	0.278847238	0.073161554	54.80703798	2.712975635	0.072573927	0.033086183	32.97642378	5.411641328	0.908130543	0.479871473	22.66820063	0.496609993	0.284852991	0.226764592	0.015203694	0.013404589	17.55406602	1.415984889	0.214071912	0.158504729	0.019646079	0.011202588	4.879734346	0.077562922	0.048256853	2.961194965
305	Baseline 1	0	0	1.061733645	9.225317173	0.932737969	0.68183429	0.021263024	53.35364446	15.7927564	0.561343823	1.06882132	0.781061734	0.326033029	0.049613722	2.758522929	0.100644978	0.087887164	0.021263024	0.123325537	0.019845489	67.61499752	11.41824367	0.070876745	0.029768233	30.47133036	3.823091644	0.895882061	0.497554752	18.86171947	0.517400241	0.294847261	0.094974839	0.004252605	0.00567014	23.52682685	3.144092423	0.167269119	0.14742363	0.007087675	0.001417535	6.974271741	0.065206606	0.052448792	1.010702389
305	Baseline 2	0	0.00385406	1.303956835	9.188078109	0.915981501	0.642343268	0.03340185	55.38748363	16.13437821	0.447070915	1.144655704	0.599948613	0.335303186	0.046248715	2.583504625	0.082219938	0.068088386	0.016700925	0.124614594	0.020554985	67.30601233	11.04316547	0.119475848	0.057810894	31.05986639	3.852774923	0.95709147	0.475334018	19.3126927	0.581963001	0.314748201	0.109198356	0.005138746	0.007708119	23.00488181	3.284943474	0.149023638	0.116906475	0.00385406	0.001284687	6.84352518	0.069373073	0.042394656	0.850462487
305	1	0	0.002075787	1.275571101	10.21287196	0.984960923	0.716146509	0.039439953	53.83342658	15.19268493	0.348732213	1.220562746	0.451483669	0.375717444	0.047743101	1.473808758	0.050856781	0.046705207	0.011416828	0.146342982	0.017644189	68.52795566	8.318716333	0.08925884	0.039439953	33.1368255	4.002117303	1.002605113	0.437991053	20.60114791	0.558386698	0.283344923	0.113130391	0.007265254	0.008303148	25.50208098	4.343584261	0.156721917	0.140115621	0.002075787	0.005189467	7.52991728	0.056046249	0.043591527	0.666327621
305	2	0	0.007722306	1.356551733	9.431509582	0.984594	0.657683051	0.023166918	56.49255648	16.95689666	0.428587976	1.131317811	0.508385137	0.391263498	0.032176275	1.7722692	0.07851011	0.054056141	0.016731663	0.128705098	0.021879867	67.11456041	9.000347504	0.097815874	0.051482039	32.365471	3.961542917	1.075974619	0.456903098	20.24402487	0.589469349	0.278003012	0.09138062	0.005148204	0.007722306	24.10517781	4.020747262	0.191770596	0.146723812	0.002574102	0.001287051	7.569146814	0.072074855	0.055343192	0.763221231
305	3	0	0.010175657	1.251605846	10.5877714	1.025197471	0.742822982	0.0356148	60.97591155	16.39679976	0.613083351	1.259237589	0.693216652	0.354876048	0.050878286	1.834162225	0.075045472	0.049606329	0.019079357	0.12083593	0.034342843	66.13032473	8.67220392	0.099212659	0.030526972	31.79511314	4.014296798	1.068444015	0.471896107	20.35131457	0.638522495	0.29127819	0.115748102	0.003815871	0.007631743	23.78051107	4.070262914	0.183161831	0.132283545	0.005087829	0.001271957	7.205637314	0.083949173	0.044518501	0.662689681
305	4	0	0.008007687	1.365310698	9.853459321	0.944907111	0.691330344	0.033365364	60.94199811	17.8798313	0.465780483	1.351964553	0.544522742	0.405722827	0.048046124	1.807068119	0.062726884	0.049380739	0.012011531	0.129457613	0.026692291	65.33472133	9.47309417	0.100096092	0.056053812	30.52530429	4.045216741	1.034326287	0.489803545	19.2171151	0.612588085	0.293615204	0.112107623	0.005338458	0.005338458	23.36643177	4.022528294	0.172165279	0.116111467	0.002669229	0.002669229	7.264307068	0.068065343	0.040038437	0.767403374
305	5	0	0.003578202	1.389534953	9.683806252	0.943452487	0.663160029	0.027432879	56.79393628	16.65652843	0.481864482	1.298887179	0.658389094	0.360205627	0.032203814	2.185088441	0.083491371	0.093033241	0.020276476	0.16340454	0.029818347	66.23966794	10.41733758	0.091840508	0.05248029	30.47435026	3.869228659	1.005474648	0.443696998	19.45348934	0.588017796	0.276714257	0.106153314	0.011927339	0.010734605	23.43841319	3.55792512	0.187259217	0.152669935	0.007156403	0.002385468	7.287603917	0.079913169	0.050094822	0.951801625
305	6	0	0.009710195	1.276449247	9.55571445	0.843904205	0.638224623	0.034427054	57.61588415	15.38006585	0.445786217	1.270270032	0.54200542	0.354863483	0.039723524	2.267771863	0.127115278	0.082095283	0.025599605	0.120053318	0.0176549	67.97136375	10.36342611	0.124467043	0.055612934	31.90681744	4.087109275	1.017804966	0.510226601	20.35521658	0.595852864	0.321319174	0.118287828	0.004413725	0.01059294	23.46424441	3.728714812	0.203031346	0.164190567	0.00353098	0.00176549	7.37709983	0.081212539	0.045902739	0.766222646
305	7	0	0.006581199	1.308342328	10.26667018	0.954273831	0.698923316	0.031589754	54.37614937	12.94653434	0.354068497	1.051675573	0.490957433	0.376444573	0.040803433	2.353436702	0.11056414	0.084239345	0.025008556	0.118461579	0.018427357	70.02000684	11.39732014	0.100034222	0.051333351	31.16329271	4.023744965	1.064837971	0.473846316	19.6014426	0.630478848	0.33695738	0.11451286	0.009213678	0.015794877	24.87693158	4.135625346	0.182957328	0.156632532	0.005264959	0.00131624	7.935609551	0.081606866	0.065811988	1.0161371
305	28	0	0.001376159	1.378911733	9.403297278	0.922026808	0.652299562	0.031651667	60.63883816	14.72352957	0.366058404	1.078908981	0.463765723	0.392205433	0.042660942	2.309195497	0.101835797	0.064679492	0.019266232	0.105964275	0.019266232	68.94145818	11.08358792	0.089450362	0.041284782	32.89571464	4.043156359	1.135331517	0.51743594	20.89147607	0.675694272	0.337159057	0.114221231	0.005504638	0.009633116	22.43415077	3.895907302	0.159634492	0.127982826	0.006880797	0.001376159	6.967495115	0.064679492	0.060551014	0.778906228
305	59	0	0.016946553	1.700443768	8.179492825	1.267392604	1.052141084	0.096969449	63.8481966	20.1260084	0.975689118	1.364067237	1.778845649	0.779163621	0.060266235	6.769543326	0.181305573	0.24189588	0.058509744	0.278847238	0.073161554	54.80703798	2.712975635	0.072573927	0.033086183	32.97642378	5.411641328	0.908130543	0.479871473	22.66820063	0.496609993	0.284852991	0.226764592	0.015203694	0.013404589	17.55406602	1.415984889	0.214071912	0.158504729	0.019646079	0.011202588	4.879734346	0.077562922	0.048256853	2.961194965
306	Baseline 1	0	0.018081003	0.512295082	8.136451302	0.914095146	0.526358084	0.06428801	66.75081163	18.49083896	0.253134041	1.759884282	0.415863067	0.978383157	0.06227901	4.56444873	0.12254902	0.06428801	0.016072003	0.30938605	0.052234008	61.41915783	5.50064288	0.066297011	0.044198007	32.88934426	6.00289296	0.900032144	0.429926069	21.75144648	0.554484089	0.291305047	0.158711025	0.006027001	0.010045002	18.48481196	0.614754098	0.160720026	0.106477017	0.018081003	0.016072003	3.578029572	0.06428801	0.034153005	4.771375763
306	Baseline 2	0	0.012818869	0.465752254	6.704268684	0.805452292	0.399521429	0.068367303	69.86562707	21.71302824	0.239285562	1.939922232	0.363201299	0.792633423	0.053411956	5.185232662	0.087595607	0.053411956	0.017091826	0.44652395	0.064094347	58.63991796	4.804939538	0.066230825	0.040593086	31.65192497	5.920181173	0.822544118	0.455069863	21.77284963	0.51916421	0.343972995	0.247831475	0.019228304	0.012818869	17.79045422	0.566166731	0.138871085	0.091868564	0.008545913	0.008545913	3.409819254	0.053411956	0.029910695	4.572063411
306	1	0	0.01238109	0.476671963	7.290398465	0.848104661	0.505561173	0.07015951	69.85884801	22.72342709	0.361115124	1.900497307	0.548894988	0.810961392	0.05777842	4.89878459	0.123810899	0.04952436	0.00825406	0.418893543	0.07841357	57.31206537	4.75846557	0.072223025	0.047460845	31.14050474	5.664348651	0.775881637	0.379686758	20.90340686	0.441592208	0.260002889	0.167144714	0.01238109	0.01238109	17.43463816	0.616990982	0.177462289	0.11555684	0.014444605	0.00412703	3.56781742	0.07015951	0.03301624	4.302428757
306	2	0	0.0300793	0.650806672	6.171725458	0.719168718	0.3308723	0.109379273	75.51202549	36.49712879	0.49767569	1.900464862	0.607054963	0.546896363	0.046486191	3.82554006	0.133989609	0.051955154	0.010937927	0.669948045	0.336341263	44.87558108	3.954060705	0.144927536	0.073831009	24.40798469	4.33688816	0.773858354	0.385561936	16.59010118	0.4812688	0.287120591	0.125786164	0.013672409	0.008203445	12.98331966	0.380092972	0.185944763	0.117582718	0.010937927	0.008203445	2.523926716	0.084768936	0.035548264	3.565764288
306	3	0	0.010765753	0.466003291	4.353977946	0.470617185	0.218390981	0.070746374	56.25910044	29.00139955	1.857861306	1.554882269	1.16577721	0.705925778	0.075360268	7.243813537	0.199935405	0.084588056	0.041525046	0.432168069	0.236846557	50.12688208	3.808000492	0.078436198	0.063056551	26.92822319	5.227541871	0.927392689	0.409098599	17.61430922	0.496762584	0.273757709	0.186093724	0.019993541	0.012303717	15.81642854	0.559819135	0.316820719	0.150720536	0.052290798	0.016917611	2.629919564	0.119961243	0.035373187	5.459774534
306	4	0	0.015020528	0.385526887	5.434093261	0.535732167	0.288727928	0.125171067	60.26257774	22.24540205	1.063119597	2.034447078	0.874528522	0.842818519	0.093461063	6.375379686	0.257017924	0.058413165	0.023365266	0.345472145	0.176908442	57.09302714	4.724790547	0.095130011	0.056744217	30.53840248	5.355652725	0.961313796	0.502353216	19.47661804	0.562435328	0.345472145	0.163556861	0.026703161	0.015020528	17.66414099	0.640875864	0.275376348	0.183584232	0.036716846	0.015020528	3.075870356	0.096798959	0.045061584	5.210454288
306	5	0	0.041775249	0.375977242	6.847162267	0.749965187	0.364041457	0.159143806	68.91327	22.24034693	0.43565617	2.335435358	0.594799976	0.726093616	0.091507689	3.190833317	0.19694046	0.035807356	0.003978595	0.356084267	0.125325747	59.43026517	5.327338917	0.097475581	0.06564682	32.35194653	5.359167678	1.235353797	0.745986592	21.02687541	0.853408661	0.588832083	0.139250831	0.005967893	0.003978595	17.11193777	0.628618035	0.352105671	0.284469554	0.015914381	0.021882273	3.256480137	0.143229426	0.101454177	3.821440649
306	6	0	0.037379323	0.391838418	5.062964825	0.569712437	0.278411508	0.162406713	63.60175342	29.21000735	0.645760025	1.615044533	0.76176482	0.870035961	0.117293737	7.169096323	0.329969194	0.113426911	0.041246149	0.491086965	0.230720648	50.29967905	4.056300994	0.103115373	0.070891819	26.87831097	5.150612892	1.808385858	1.290231107	18.30684557	1.488728201	1.132980163	0.192052383	0.025778843	0.023200959	15.65162471	0.582601859	0.629003777	0.476908601	0.05929134	0.04769086	2.861451607	0.288723045	0.22040911	4.905713881
306	7	0	0.087475007	0.31241074	6.200014282	0.821193945	0.437375036	0.271351043	59.64786921	20.7762068	0.444515853	1.506712368	0.45165667	1.055055698	0.128534704	5.33776064	0.301699514	0.064267352	0.024992859	0.298129106	0.116038275	60.19173093	4.925378463	0.098186233	0.069622965	32.34433019	6.291059697	2.1958012	1.342473579	21.77592117	1.776278206	1.16573836	0.217794916	0.024992859	0.017852042	18.73928877	0.637317909	0.937232219	0.70515567	0.055341331	0.035704085	3.5472008	0.548057698	0.3802485	5.180662668
306	28	0	0.812851462	0.458980782	7.331429673	1.781616243	0.36788536	1.31562812	58.73174018	19.51193876	0.777814761	1.657235955	0.54131703	0.791829441	0.19445369	6.061349263	0.416936741	0.073577072	0.021022021	0.397666556	0.245256907	59.1174255	4.309514216	0.096350928	0.059562392	33.06238285	5.719741429	1.895485521	1.249058389	20.96421001	1.480300615	1.037086348	0.175183505	0.019270186	0.01751835	17.3449188	0.280293608	0.248760577	0.189198185	0.031533031	0.031533031	2.568190179	0.117372948	0.050803216	4.749224813
306	59	0	0.034286317	0.540668847	6.445827619	0.836058656	0.42726026	0.184618631	71.68139634	19.39550586	0.195168267	2.136301298	0.269015719	1.025952105	0.084397088	5.599219327	0.179343813	0.089671906	0.023736681	0.348137989	0.068572634	58.97246545	4.736786581	0.084397088	0.034286317	31.15307522	5.240531702	0.891444245	0.545943665	21.6030172	0.63825298	0.377149488	0.242641629	0.021099272	0.007912227	18.8812111	0.498470303	0.200443085	0.200443085	0.007912227	0.021099272	3.578964026	0.118683405	0.07912227	5.752189049
307	Baseline 1	1	0.020807324	1.396402645	9.895038609	2.66564942	1.567485088	0.12715587	67.35058247	22.09275443	0.374531835	1.421833819	1.00799926	0.483192306	0.006935775	5.349794239	0.030055024	0.076293522	0.00462385	0.182642068	0.055486198	53.97651084	3.118786702	0.115596245	0.048550423	29.51634531	4.716326814	0.353724511	0.138715495	24.45091783	0.256623665	0.110972396	0.196513617	0.002311925	0.00462385	18.03070236	1.13053128	0.108660471	0.064733897	0	0.002311925	4.367226152	0.055486198	0.027743099	3.747630277
307	Baseline 2	1	0.023572397	1.844540044	9.048853792	2.507513701	1.449702398	0.111968884	68.48614494	22.12564087	0.515646178	1.199245683	1.570510932	0.50680653	0.008839649	6.679827922	0.047144793	0.067770641	0.005893099	0.21509812	0.058930992	51.45854205	3.114502917	0.061877541	0.023572397	27.52961282	5.053332548	0.374211798	0.129648182	23.0125523	0.28876186	0.106075785	0.276975662	0.008839649	0	17.51429077	1.485060994	0.082503389	0.053037893	0.008839649	0.00294655	4.036772939	0.041251694	0.020625847	3.871766162
307	1	1	0.013621195	1.868373856	10.13416877	2.851370065	1.650434743	0.129401348	67.99963287	19.91645667	0.458580217	1.43249563	1.754863902	0.585711367	0.018161593	6.100024972	0.036323186	0.090807964	0.006810597	0.233830507	0.034052986	53.17714364	3.148766147	0.068105973	0.031782787	28.40700129	5.087516175	0.374582851	0.181615928	23.6214216	0.274694091	0.147562941	0.222479511	0.006810597	0.011350995	18.43628686	2.120365956	0.120320552	0.072646371	0.004540398	0.004540398	4.506345206	0.07491657	0.034052986	3.546050989
307	2	1	0.024291744	2.098199374	8.921142927	2.535450764	1.378556463	0.118422251	77.59731076	35.90927034	0.446360793	1.175113108	1.17207664	0.415996113	0.021255276	4.317857468	0.03036468	0.054656424	0	0.176115143	0.094130507	40.78887438	2.839097562	0.06072936	0.027328212	21.47086509	3.570886345	0.318829138	0.151823399	17.85443173	0.230771567	0.112349315	0.203443355	0.009109404	0.003036468	13.66106944	1.24798834	0.048583488	0.066802296	0	0.003036468	3.176145508	0.01518234	0.018218808	3.170072572
307	3	1	0.011854662	2.190148776	6.466718037	1.787090273	1.016537253	0.077055302	72.76838181	38.65212495	1.638907	1.206211843	2.08938415	0.373421848	0.014818327	5.284215518	0.050382313	0.09780096	0.005927331	0.18967459	0.115582953	36.92134432	2.219785431	0.124473949	0.044454982	19.66392034	3.405251615	0.358603521	0.19560192	16.50168929	0.275620888	0.142255942	0.183747259	0.017781993	0.011854662	12.66966985	1.013573588	0.151146939	0.074091637	0.020745658	0.005927331	2.753245214	0.062236975	0.020745658	3.72236382
307	4	1	0.013217722	2.270804695	4.753092947	1.189595009	0.69260865	0.121603045	78.36174687	48.52754573	3.296499947	1.937718092	2.080469493	0.203552924	0.018504811	2.691128265	0.0475838	0.063445067	0.010574178	0.19562229	0.169186846	28.72211061	1.794966691	0.137464312	0.042296711	15.98286983	2.704345987	0.425610659	0.282859258	13.76229248	0.341017236	0.216770646	0.118959501	0.013217722	0.013217722	9.017130168	0.428254203	0.277572169	0.103098234	0.089880512	0.002643544	1.950935815	0.087236967	0.034366078	2.910542455
307	5	1	0.017889088	1.563059034	4.528175313	1.162790698	0.684257603	0.149821109	67.49787656	30.27504472	5.096153846	1.708407871	3.477191413	0.628354204	0.071556351	7.365831843	0.18783542	0.102862254	0.026833631	0.152057245	0.140876565	40.08944544	2.674418605	0.125223614	0.033542039	20.97719141	4.007155635	0.541144902	0.33765653	17.90921288	0.451699463	0.286225403	0.140876565	0.004472272	0.004472272	13.62477639	1.274597496	0.545617174	0.169946333	0.201252236	0.033542039	2.828711986	0.129695886	0.058139535	4.094364937
307	6	1	0.033189033	1.567099567	5.093795094	1.3997114	0.81962482	0.196248196	67.65064794	25.07647908	1.393939394	1	1.639249639	0.799422799	0.063492063	9.916305916	0.281385281	0.125541126	0.04040404	0.163059163	0.142857143	49.06204906	3.401154401	0.134199134	0.03030303	25.11832612	4.546897547	0.741702742	0.375180375	20.96536797	0.608946609	0.318903319	0.240981241	0.02020202	0.017316017	16.85569986	1.662337662	0.554112554	0.225108225	0.154401154	0.014430014	3.55988456	0.191919192	0.101010101	4.670995671
307	7	1	0.383423258	1.175525198	7.932499139	2.525542418	1.170933303	0.764550568	65.29438356	20.03443921	0.360463781	1.088279187	0.385719206	0.819653312	0.084950063	7.650097578	0.241074504	0.103317644	0.032143267	0.14694065	0.10790954	56.30122833	4.591895305	0.094133854	0.034439215	29.30547584	5.028125359	0.886235794	0.466077373	24.66306968	0.776030307	0.417862473	0.215819079	0.006887843	0.002295948	18.00022959	1.462518655	0.663528872	0.376535415	0.059694639	0.004591895	4.208472047	0.2938813	0.176787969	4.169440937
307	28	1	0.029910811	1.533608875	9.46813139	2.520665652	1.615183816	0.182184033	71.51795103	23.61050685	0.345333913	1.702197085	0.897324342	0.658037851	0.019034153	6.175222972	0.043506635	0.084294105	0.013595823	0.182184033	0.027191647	50.5846204	3.396236676	0.103328258	0.046225799	27.50978899	4.872743093	0.511202958	0.282793126	23.45551447	0.407874701	0.233848162	0.214814009	0.013595823	0.013595823	16.4482271	0.919077659	0.08701327	0.051664129	0.002719165	0	3.975418751	0.04078747	0.016314988	3.722536437
307	59	1	0.013201611	1.854826289	10.48427908	2.926357016	1.603995687	0.085810469	67.68223392	22.48014258	0.622675966	1.718409646	1.386169113	0.616075161	0.006600805	7.051860327	0.039604832	0.0836102	0.006600805	0.132016106	0.026403221	49.16499813	3.179387885	0.07040859	0.035204295	26.2492024	4.532552971	0.338841339	0.195823891	22.31292218	0.248630333	0.14081718	0.246430064	0.011001342	0.006600805	16.6164272	0.959317037	0.057206979	0.052806442	0.006600805	0.002200268	3.964883716	0.015401879	0.013201611	4.101300359
308	Baseline 1	1	0.018190237	1.34111655	14.33721392	1.81902368	1.073223971	0.11740971	72.89490869	15.23184284	0.433258368	2.659081889	0.902897209	0.881399656	0.057878026	5.017198042	0.233165763	0.071107289	0.026458526	0.185209684	0.039687789	54.94774441	2.34488689	0.042995105	0.033073158	32.25625083	4.144066675	0.502711999	0.401838868	22.78244477	0.350575473	0.239780394	0.124024342	0.006614632	0.004960974	19.52308506	0.600277815	0.292697447	0.218282842	0.003307316	0.006614632	7.406733695	0.185209684	0.099219473	0.702804604
308	Baseline 2	1	0.00924599	1.448538363	16.74602808	2.09729863	1.2389626	0.090918897	66.33689908	14.02000216	0.391413558	1.243585595	0.918434962	0.745843157	0.083213906	4.206925246	0.149476831	0.058557934	0.012327986	0.178755798	0.049311944	57.74428675	1.947821799	0.04468895	0.018491979	35.70184766	4.613748786	0.637973279	0.417610528	23.48789546	0.425315519	0.220362751	0.100164887	0.003081997	0.004622995	19.40733207	0.753548148	0.252723714	0.181837795	0.003081997	0.003081997	6.817376296	0.149476831	0.09708289	0.599448323
308	1	1	0.009661702	1.494803384	16.46630136	2.162841093	1.340216146	0.097997267	67.1453475	13.75964445	0.342300313	1.316752012	0.966170239	0.793639839	0.056589971	3.877103146	0.164248941	0.075913376	0.019323405	0.215317939	0.041407296	58.27110737	1.864708562	0.045548026	0.03036535	35.68066693	4.814288278	0.634911871	0.445818553	23.8354198	0.403031014	0.242922803	0.13802432	0.013802432	0.015182675	20.00386468	0.752232543	0.229120371	0.178051373	0.006901216	0.00414073	7.278022388	0.13802432	0.089715808	0.640432844
308	2	1	0.008745387	1.672117958	16.21569622	2.018435275	1.336295104	0.085704791	71.6066243	17.98926066	0.468752733	1.495461144	1.00746856	0.559704756	0.043726934	2.637608661	0.124184493	0.078708481	0.020988928	0.171409581	0.040228779	55.23236493	1.791055218	0.047225089	0.027985238	34.18921519	4.477638046	0.692634635	0.428523954	22.68028615	0.44426565	0.244870831	0.124184493	0.010494464	0.008745387	18.54721634	0.736361569	0.302590384	0.188900355	0.008745387	0.003498155	6.538051178	0.183653123	0.101446487	0.494988893
308	3	1	0.01901894	2.275933117	13.59537206	1.491401854	0.866946668	0.141057136	72.48874137	27.58063238	0.838418258	1.233061257	1.160155321	0.462794199	0.057056819	2.835406926	0.144226959	0.07766067	0.026943498	0.288453919	0.163245899	47.46493383	1.37094857	0.101434345	0.044377526	29.78365956	4.024090657	0.722719708	0.469133846	19.67509311	0.445360171	0.261510421	0.123623108	0.011094381	0.007924558	15.63832316	0.538869958	0.407322292	0.256755686	0.00950947	0.001584912	5.471114985	0.236151835	0.123623108	0.499247167
308	4	1	0.044210619	2.032214805	12.35539443	1.313055396	0.785475338	0.132631858	69.97702805	22.23352049	1.584213862	1.357266015	1.372002888	0.717685721	0.085473864	3.612007604	0.232842595	0.073684366	0.023578997	0.244632094	0.156210855	51.68810882	1.591582298	0.12084236	0.056000118	32.29438378	4.146956099	0.812001709	0.53200112	20.8497281	0.561474866	0.322737522	0.13705292	0.01621056	0.013263186	17.08445702	0.635159232	0.492211563	0.297684837	0.02210531	0.005894749	5.818117512	0.281474277	0.144421357	0.598317049
308	5	1	0.065980045	1.79916318	11.28580624	1.129707113	0.614740908	0.188284519	70.66478659	21.58030254	1.964917927	1.834567107	1.982619891	0.933376247	0.130350821	4.62986804	0.310588993	0.102993241	0.045059543	0.310588993	0.230125523	49.95333119	1.98422916	0.167364017	0.064370776	29.67170904	3.918570969	1.034760219	0.66140972	19.31606051	0.700032185	0.436112005	0.10460251	0.017701963	0.016092694	17.55230126	0.801416157	0.720952687	0.387833923	0.038622465	0.008046347	6.028323141	0.39748954	0.177019633	0.764402961
308	6	1	0.074469807	1.356645621	12.19038368	1.264907452	0.615185365	0.183476337	71.38746921	18.55917112	1.213102369	1.743025201	1.368517619	0.862338784	0.134909071	4.402352814	0.322702499	0.088500351	0.041012358	0.233122875	0.162970158	54.79682694	1.836921915	0.11764071	0.053963629	33.5826453	4.476822622	1.440828881	1.14618747	22.47261346	1.128919109	0.838594787	0.126274891	0.016189089	0.015109816	18.59262857	0.672386811	0.783551886	0.507258108	0.023743997	0.014030543	6.495062328	0.484593384	0.277373051	0.700447898
308	7	1	0.23286015	0.883674414	12.78043975	1.555386384	0.685146209	0.407505262	65.70936068	13.655158	0.574686908	1.961398952	0.679175436	0.943382144	0.117922768	4.306420074	0.273162868	0.098517756	0.056722344	0.210469751	0.131357007	60.48990193	2.270386458	0.119415461	0.050751571	36.50082844	4.573612168	1.57180601	1.083695311	24.41598376	1.26580389	0.803068977	0.137327781	0.020897706	0.017912319	20.79620259	0.710521995	0.961294464	0.685146209	0.023883092	0.014926933	7.082829549	0.617975012	0.376158703	0.762766259
308	28	1	0.013093461	1.376122764	16.98352843	1.890695787	1.237332076	0.068085998	60.12184617	11.81815801	0.374472988	1.302799382	0.864168434	0.635032865	0.053683191	2.428837039	0.073323382	0.065467306	0.017021499	0.150574803	0.037971037	61.94385524	1.698221908	0.051064498	0.034042999	39.1363553	5.271427449	0.621939403	0.387566449	25.55058004	0.373163642	0.210804724	0.106057035	0.007856077	0.005237384	20.38782832	0.64681698	0.192473879	0.136171996	0.006546731	0.002618692	7.393877498	0.109985073	0.069395344	0.46481787
308	59	1	0.010880604	1.436239663	16.09785289	1.849702597	1.258523139	0.067097055	64.6225454	12.99869433	0.513201799	1.225881329	1.169664877	0.770709415	0.061656753	3.460031916	0.154141883	0.106992601	0.023574641	0.141447846	0.023574641	59.67466996	1.900478747	0.047149282	0.023574641	37.36217902	5.456622661	0.734440737	0.491440592	24.23110402	0.379007689	0.221238938	0.163209053	0.010880604	0.014507471	19.621355	0.714492964	0.237559843	0.146888147	0.005440302	0.003626868	6.851153344	0.132380676	0.05077615	0.558537647
309	Baseline 1	0	0	1.656346991	7.102640485	0.981019075	2.298922283	0.021835083	67.26337511	17.63338896	0.361838514	1.224324282	0.932669963	0.703401594	0.049908761	5.263814589	0.087340331	0.112294711	0.040550868	0.182478906	0.068624546	63.68045916	2.180388976	0.087340331	0.048349112	43.04786562	5.210786531	0.881201553	0.43046306	26.87898685	0.542757771	0.280736778	0.166882418	0.003119298	0.014036839	17.27934869	2.043139885	0.180919257	0.123212253	0.009357893	0.007798244	6.88117036	0.095138575	0.057707004	0.550556015
309	Baseline 2	0	0.005479677	1.5534885	7.767442498	1.09456553	2.635724756	0.016439032	60.65116879	17.29523131	0.561666918	1.227447703	1.35348028	0.823321506	0.053426853	6.450950039	0.095894352	0.126032577	0.043837418	0.253435073	0.076715481	61.6655479	2.246667671	0.07945532	0.035617902	40.2495993	5.550913051	0.87674836	0.39864652	25.46406017	0.550707563	0.273983862	0.143841528	0.005479677	0.009589435	17.98704056	2.580927983	0.167130156	0.10000411	0.006849597	0.002739839	7.811279916	0.091784594	0.050687015	0.75619546
309	1	0	0.005415847	1.635585724	7.600238297	1.142743668	2.592385319	0.030689798	62.67592406	16.79454083	0.413409637	1.158991208	0.882783023	0.839456249	0.041521492	5.078258986	0.079432419	0.075821855	0.025273952	0.245518387	0.079432419	64.2283321	2.113985522	0.077627137	0.025273952	43.28886321	5.632480638	1.030816168	0.44048887	26.78497283	0.655317459	0.315924395	0.185944072	0.014442258	0.018052823	17.79647248	2.69709169	0.175112379	0.09567996	0.009026411	0	7.381799144	0.101095806	0.061379597	0.622822378
309	2	0	0.004261303	1.704521243	7.372054374	1.093734464	2.531214045	0.042613031	60.76211407	15.9983523	0.602264172	1.150551839	0.995724493	0.748568912	0.051135637	5.485717532	0.106532578	0.092328234	0.039772162	0.288348177	0.095169103	64.68089942	1.991448985	0.075283022	0.031249556	43.9865911	5.585147938	1.02413318	0.470163776	26.83768696	0.646297638	0.308234258	0.132100396	0.007102172	0.005681737	17.65457877	2.50990753	0.151986477	0.099430406	0.008522606	0.001420434	7.137682703	0.093748668	0.056817375	0.643456769
309	3	0	0.004932365	1.921156146	7.301133211	1.033330456	2.547566494	0.034526555	63.86216811	18.90452175	0.641207443	1.360099634	1.219527233	0.834802767	0.051789832	5.469992725	0.125775306	0.130707671	0.049323649	0.281144802	0.114677485	60.90114308	2.180105306	0.087549478	0.034526555	40.47868602	5.121027905	1.022232635	0.479672491	25.13163249	0.681899454	0.326769178	0.154136405	0.00986473	0.011097821	17.10420854	2.524137761	0.166467317	0.104812755	0.011097821	0.006165456	7.243177923	0.091248751	0.045624376	0.621477983
309	4	0	0.003836268	1.939872892	7.090702165	1.024283577	2.485901715	0.034526413	63.47931625	16.66474853	0.488484802	1.112517743	1.19691564	0.799222516	0.051150241	5.349036457	0.126596847	0.130433115	0.052428997	0.226339817	0.072889093	64.08741576	2.107389931	0.098464214	0.035805169	43.13371952	5.414253015	1.034513625	0.474418486	25.93956599	0.635541745	0.306901446	0.163680771	0.011508804	0.015345072	17.77470876	2.673878851	0.158565747	0.107415506	0.00639378	0.001278756	7.200675183	0.081840386	0.054986509	0.648329305
309	5	0	0.001483041	2.022868499	6.746355426	0.998086877	2.303163327	0.025211704	64.31817344	17.17658574	0.504234083	1.115247149	1.486007504	0.889824853	0.05190645	7.569443415	0.091948568	0.108262024	0.044491243	0.22987142	0.077118154	61.08795919	2.231977339	0.109745065	0.038559077	40.57008112	5.073484702	1.063340699	0.484954545	25.11678951	0.661436474	0.34406561	0.155719349	0.013347373	0.002966083	17.22849219	2.380281481	0.177964971	0.112711148	0.005932166	0.001483041	7.434486645	0.103812899	0.053389491	0.640673894
309	6	0	0.003543	2.051397123	7.113163427	0.977868059	2.415145145	0.022439001	63.88500013	18.01143208	0.405083024	1.00030706	1.182181071	0.856225051	0.042516003	6.125847368	0.082670005	0.119281007	0.059050004	0.204313012	0.068498004	61.90093771	2.199022132	0.095661006	0.034249002	41.45782649	5.555424333	1.062900064	0.447599027	25.21671351	0.700333042	0.309422019	0.154711009	0.009448001	0.012991001	17.08080402	2.565132154	0.16534001	0.099204006	0.007086	0	6.949004417	0.087394005	0.053145003	0.649550039
309	7	0	0.004808386	2.016316456	6.420797871	0.851084291	2.146142873	0.028850315	60.94386389	15.98147169	0.395890433	0.870317834	1.182862913	0.892756968	0.051289449	7.656553028	0.136237598	0.129826417	0.056097835	0.209966181	0.065714606	63.24309596	2.465099133	0.112195669	0.033658701	42.07818435	5.109711337	1.118751102	0.423137953	25.4732253	0.718052283	0.323764646	0.152265551	0.011219567	0.014425157	17.47687968	2.348095078	0.166690709	0.117004055	0.016027953	0.003205591	7.323171611	0.092962126	0.062509016	0.645926496
309	28	0	0.008494878	1.855281265	6.802697973	0.993900678	2.366672896	0.028882584	56.9493376	17.48245808	0.497799827	1.053364821	1.406751729	0.786625665	0.047571314	5.812195246	0.093443653	0.107035458	0.037377461	0.19708116	0.071356972	63.11354253	2.130515299	0.084948776	0.03397951	42.89913182	5.818991148	1.06525765	0.397560271	26.56178324	0.662600452	0.265040181	0.124025213	0.001698976	0.005096927	17.0577142	2.349683141	0.171596527	0.084948776	0.011892829	0.001698976	7.407533257	0.105336482	0.044173363	0.65580455
309	59	0	0.001396824	2.345266863	7.400371555	1.065776424	2.641393471	0.036317414	60.99509931	19.79438756	0.470729561	1.130030311	0.951236887	0.928887709	0.041904709	4.687740079	0.113142713	0.09638083	0.040507885	0.181587071	0.086603065	61.19204928	2.107806847	0.092190359	0.033523767	41.55969326	5.190596583	1.001522538	0.5321898	25.95577656	0.622983336	0.325459904	0.198348954	0.006984118	0.016761883	16.45877275	2.240505091	0.1773966	0.152253775	0.004190471	0.001396824	6.92824517	0.100571301	0.071238005	0.648126161
310	Baseline 1	0	0.004781181	1.609664361	11.36327415	1.883785421	1.839161062	0.063749084	61.29702611	26.46383833	1.007235521	0.900455806	1.459854015	0.266152424	0.033468269	6.35897109	0.116342078	0.141841711	0.012749817	0.242246518	0.054186721	48.91307812	2.361903548	0.041436904	0.023905906	22.87476493	5.007490517	0.458993402	0.298026966	20.661078	0.37771332	0.259777516	0.140247984	0.003187454	0.007968635	22.55920696	1.652694993	0.106779715	0.119529532	0.004781181	0.006374908	8.521658751	0.060561629	0.046218086	2.396965544
310	Baseline 2	0	0.006419309	1.36570805	10.70740788	1.770124535	1.696302478	0.04814482	63.08818754	23.28764925	1.29349082	0.884259854	1.787777635	0.247143407	0.028886892	9.935485942	0.077031711	0.168506869	0.006419309	0.274425472	0.04814482	48.66478367	2.274040313	0.052959302	0.025677237	21.30889716	4.639555784	0.380344075	0.208627552	19.36545128	0.314546155	0.178135833	0.141224804	0	0.004814482	23.96809603	1.327192194	0.112337912	0.10752343	0.006419309	0.006419309	8.242393119	0.064193093	0.051354474	3.30594428
310	1	0	0.006457341	1.486802809	10.55613851	1.84679958	1.837113568	0.035515377	62.80946257	24.40552103	1.339898297	1.130034708	1.817741545	0.280894342	0.016143353	8.291226088	0.096860118	0.1372185	0.009686012	0.267979659	0.050044394	48.94987489	2.335943175	0.067802082	0.029058035	21.34312697	4.849463234	0.35031076	0.195334571	19.51569941	0.292194689	0.16143353	0.104931794	0.001614335	0.001614335	24.1940431	1.611106627	0.13398983	0.10654613	0.003228671	0.003228671	8.660908871	0.069416418	0.043587053	3.115667124
310	2	0	0.003040576	1.28312328	9.343691564	1.626708424	1.453395564	0.045608647	62.1847488	24.37174088	1.053559755	0.836158536	1.701202548	0.176353437	0.016723171	13.87415054	0.171792572	0.180914301	0.019763747	0.261489578	0.045608647	45.28178543	2.149687581	0.074494124	0.028885477	18.24497925	3.606123721	0.304057649	0.164191131	16.63499399	0.232604102	0.14746796	0.089697007	0.007601441	0.009121729	24.03879776	1.030755431	0.101859313	0.100339024	0.009121729	0.001520288	6.845857975	0.0516898	0.030405765	4.050047889
310	3	0	0.003229557	1.411316367	8.366705421	1.369332128	1.30474099	0.039831202	54.68404504	28.23063342	2.895836025	0.741721569	2.322051415	0.179778668	0.011841709	9.87060242	0.134564871	0.218533351	0.027989493	0.277741894	0.10442234	44.46130991	1.966800155	0.044137278	0.024759936	18.30405202	4.011109676	0.33372088	0.203462085	16.42552642	0.252981958	0.160401326	0.118417087	0.006459114	0.004306076	23.24527408	1.275674977	0.163630883	0.128105757	0.017224303	0.01076519	7.196529303	0.07320329	0.03121905	3.771045946
310	4	0	0.003479875	1.420948846	7.286857673	1.150678576	1.113559912	0.049878204	56.58979286	22.58554692	2.667903955	0.904767428	2.519429301	0.244751189	0.024359123	13.91253915	0.233151607	0.295789352	0.042918455	0.344507598	0.119475699	46.49228628	2.387194061	0.042918455	0.020879248	17.85407725	3.848741445	0.330588099	0.202992692	16.07354135	0.241271314	0.154274446	0.124115532	0.009279666	0.015079457	25.22329196	1.491706299	0.157754321	0.17167382	0.017399374	0.009279666	7.729961721	0.054518037	0.038278622	4.311564784
310	5	0	0	1.755576956	9.829336449	1.634012725	1.553496156	0.048941444	65.43003153	25.7795109	1.616646406	1.114601917	2.142372239	0.284176126	0.0252601	6.357651442	0.184714482	0.142088063	0.011051294	0.208395826	0.074201544	49.57452519	2.518116228	0.031575125	0.015787563	23.08299522	4.982554743	0.563615983	0.367850208	20.9327292	0.486256927	0.337853839	0.118406719	0.006315025	0.007893781	22.91564705	1.701899244	0.221025876	0.211553338	0.01263005	0.011051294	8.574225225	0.1263005	0.086831594	2.634944191
310	6	0	0.014140271	1.424632353	7.358832956	1.216063348	1.140648567	0.045955882	63.7132832	23.00975679	1.062877074	1.066412142	2.267156863	0.306372549	0.024745475	13.88456825	0.230957768	0.229779412	0.025923831	0.313442685	0.075414781	47.4099736	2.635982278	0.042420814	0.012961916	17.44202489	3.820230015	0.577394419	0.380608974	15.90073529	0.499622926	0.33818816	0.10487368	0.00589178	0.004713424	26.15714555	1.547181373	0.269843514	0.235671192	0.020032051	0.007070136	8.04581448	0.120192308	0.087198341	4.100678733
310	7	0	0.107541114	1.378180735	9.102941663	1.566791304	1.424506138	0.213427749	62.9619907	22.73253698	0.741206446	0.893418484	1.690877205	0.258098673	0.016544787	11.65083882	0.20019192	0.177029218	0.02481718	0.241553886	0.043016446	49.32662718	2.797723437	0.043016446	0.029780616	19.45501472	4.074980973	0.562522749	0.352403958	17.82204427	0.497998081	0.334204692	0.104232156	0.003308957	0.001654479	25.90582707	1.490685285	0.231627014	0.268025545	0.016544787	0.016544787	8.277356805	0.120776943	0.109195592	3.735812845
310	28	0	0.005355421	1.583419615	9.120282766	1.444178657	1.613767003	0.078546182	67.64677107	27.81784426	1.470955764	0.887214824	1.670891499	0.237423685	0.016066264	8.713270734	0.094612446	0.14638152	0.008925702	0.307044164	0.057124496	46.29761862	2.358170588	0.044628512	0.017851405	20.98968189	4.434288979	0.29276304	0.167803206	19.30093898	0.233853404	0.141026099	0.124959834	0.003570281	0	21.91081438	1.31029312	0.067835339	0.083901603	0.005355421	0.005355421	7.290513763	0.032132529	0.033917669	2.663429612
310	59	0	0	1.77295999	9.25984451	1.554895392	1.524872006	0.052145882	65.93964408	25.54674167	1.30522723	0.831173756	1.693951078	0.263889767	0.030023387	10.52240693	0.132734973	0.255988876	0.0363441	0.312875292	0.061626952	46.60735731	2.321281841	0.0363441	0.009481069	20.0461412	4.163769673	0.27021048	0.222805132	18.05353644	0.189621389	0.176979963	0.173819607	0.014221604	0.022122495	23.09746539	1.396877568	0.094810695	0.113772834	0.012641426	0.012641426	7.31622527	0.0363441	0.041084634	3.274129322
311	Baseline 1	1	0.01930932	3.512810991	11.02562198	0.937244709	0.797623468	0.093575938	50.29053751	20.55997029	2.030449313	0.769402154	3.705904196	0.43074638	0.037133309	13.35759376	0.283698478	0.196063869	0.022279985	0.203490531	0.037133309	43.31526179	0.720386186	0.008911994	0.004455997	30.44485704	5.486817675	1.201633866	0.775343483	14.55625696	0.435202377	0.347567768	0.008911994	0	0	10.7552915	2.893427404	0.206461196	0.124767917	0	0.001485332	2.697363535	0.078722614	0.035647976	0.622354252
311	Baseline 2	1	0.016412546	3.809351869	10.94880927	0.90761378	0.761542123	0.09683402	50.31201565	23.85235274	1.907137816	0.969981454	3.354724351	0.38733608	0.042672619	13.43530995	0.159201694	0.159201694	0.031183837	0.343022206	0.03939011	39.81355348	0.633524266	0.011488782	0.006565018	28.0523232	5.486714044	1.071739237	0.612187956	14.35441251	0.382412316	0.280654532	0.009847527	0	0	9.763823467	3.179110112	0.157560439	0.07549771	0.001641255	0	2.758948941	0.070573947	0.026260073	0.610546702
311	1	1	0.013401632	3.558877837	10.75853237	0.838346536	0.720709989	0.093811424	50.98721994	22.41646316	1.827089166	1.173387337	2.930490202	0.415450593	0.034248615	15.74542855	0.19953541	0.204002621	0.037226756	0.376734767	0.047650247	39.55566144	0.641789267	0.014890702	0.00148907	27.49121449	5.219191137	1.003633331	0.583715528	14.05533385	0.349931503	0.269521711	0.011912562	0	0.00148907	10.09887426	3.344451724	0.193579129	0.110191197	0.004467211	0.00148907	2.893263446	0.071475371	0.025314194	0.723688129
311	2	1	0.017438008	3.998535207	9.118334321	0.73065253	0.566735256	0.087190039	61.24813806	40.80145084	3.335890908	0.713214522	3.375998326	0.305165138	0.033132215	8.766086562	0.183099083	0.139504063	0.033132215	0.432462595	0.231925505	27.99323405	0.589404666	0.003487602	0.003487602	20.05370906	3.881700555	1.08464409	0.646950092	10.78715168	0.479545217	0.347016357	0.010462805	0	0	6.314302654	2.097792348	0.200537091	0.130785059	0.006975203	0.003487602	1.825759425	0.116834653	0.073239633	0.453388205
311	3	1	0.016805546	3.277081437	6.444926826	0.519571459	0.389328478	0.085428191	49.26499156	29.27946222	7.531685456	0.847279602	4.225194314	0.317904909	0.026608781	15.08577831	0.282893355	0.222673482	0.050416637	0.338911841	0.175057769	31.49499335	0.491562216	0.002800924	0	22.84293817	4.173377214	1.134374344	0.701631538	10.94741265	0.434143267	0.326307682	0.009803235	0.001400462	0	7.150759751	2.065681675	0.210069323	0.166654996	0.011203697	0.004201386	1.966248862	0.095231426	0.060219873	0.627407044
311	4	1	0.010907356	3.05678642	7.742859091	0.509918877	0.504465199	0.085895426	50.40003768	23.07178403	4.707887382	1.337514486	4.78696571	0.396755062	0.051809939	17.0359261	0.37494035	0.244052083	0.054536778	0.332674347	0.184061627	36.21651101	0.62580953	0.017724453	0.014997614	25.69500307	4.856500102	1.273433772	0.804417479	12.2775922	0.497648101	0.398118481	0.006817097	0.001363419	0.002726839	8.742245552	2.812734338	0.237234985	0.162246915	0.008180517	0.008180517	2.542777285	0.110436976	0.064080714	0.749880701
311	5	1	0.027815552	3.099888738	10.29329954	0.729385585	0.568673507	0.142168377	53.40152134	20.405798	2.211336383	1.166707875	3.387316108	0.497589319	0.060267029	15.97539869	0.411052046	0.219433799	0.054085796	0.309061689	0.137532451	41.37563358	0.806651008	0.018543701	0.012362468	29.21869205	4.897082458	1.525219434	0.965817777	13.46736309	0.661392014	0.49604401	0.010817159	0	0	9.87915688	2.775373965	0.25806651	0.174619854	0.009271851	0.004635925	2.504944987	0.134441835	0.072629497	0.693843491
311	6	1	0.088299656	3.235094634	9.586271323	0.90091243	0.532357345	0.359597149	61.85015105	22.37436495	1.948990952	1.037840881	3.357946329	0.464532972	0.063985258	16.91258334	0.455575036	0.20603253	0.060146142	0.246983095	0.099817002	39.18073276	0.680803143	0.006398526	0.00255941	27.56356935	4.962696595	1.448626237	1.023764125	13.93470944	0.763983978	0.627055526	0.015356462	0	0	9.573474272	2.746247265	0.321205994	0.253381621	0.007678231	0.008957936	2.582445005	0.180438427	0.125411105	0.684642258
311	7	1	0.273839937	2.970495417	12.62669271	1.572909883	0.679590576	0.871612483	53.61065328	17.69273155	1.137103642	0.961779292	2.165673162	0.554358897	0.05844145	14.53689325	0.389053082	0.17532435	0.065120473	0.250463357	0.060111206	45.84147339	0.788124697	0.018367313	0.003339511	32.17285311	5.86418207	1.6363606	1.123745596	15.55878375	0.861593949	0.672911553	0.015027801	0	0	11.35433886	3.184224148	0.399071616	0.328941876	0.005009267	0.005009267	2.885337875	0.213728731	0.170315083	0.66623253
311	28	1	0.011559548	4.532994253	13.27366405	0.957791135	0.899993395	0.079265473	51.58354482	22.46185349	1.207147104	0.792654733	2.191360063	0.435960103	0.033027281	10.77680164	0.142017306	0.142017306	0.02477046	0.175044587	0.034678645	43.13032565	0.761278816	0.01651364	0.006605456	31.00270824	5.205099412	1.231917564	0.764581544	15.55915186	0.437611467	0.379813726	0.011559548	0	0	9.932954621	2.655393355	0.255961424	0.142017306	0.001651364	0.001651364	2.577779246	0.137063214	0.071008653	0.539996037
311	59	1	0.005177234	3.913988886	11.89555793	0.835260415	0.926724882	0.050046595	55.50391147	19.02978635	0.818002968	0.793842543	2.40051082	0.47803127	0.037966382	13.10012771	0.210540848	0.317537017	0.063852552	0.440064888	0.058675318	45.90998516	0.823180202	0.013805957	0.003451489	32.92548235	5.242812273	1.154523177	0.764504884	14.38580748	0.37793808	0.274393401	0.010354468	0.001725745	0	10.54257412	2.759465709	0.208815104	0.176025955	0.005177234	0.003451489	2.414316778	0.07765851	0.046595106	0.564318503
312	Baseline 1	1	0.005702555	2.241104015	7.947935675	0.960880474	2.828467153	0.037066606	62.31591014	23.11530566	0.902429288	1.238880018	1.013629106	0.296532847	0.031364051	1.896099453	0.091240876	0.085538321	0.018533303	0.467609489	0.102645985	59.53752281	3.666742701	0.038492245	0.012830748	26.63520757	5.287693887	0.364963504	0.220973996	20.67461223	0.215271442	0.132584398	0.122604927	0.002851277	0.007128193	27.74150319	2.114222172	0.109774179	0.116902372	0.005702555	0.011405109	7.642848996	0.047046077	0.031364051	2.326642336
312	Baseline 2	1	0.005913661	2.44529864	8.267297457	1.117681845	3.064754583	0.053222945	58.56361604	20.49526907	0.953577765	1.00975754	1.49319929	0.289769367	0.029568303	1.936723832	0.090183323	0.062093436	0.007392076	0.452395033	0.102010645	61.32465996	3.08397398	0.045830869	0.016262567	27.53696038	6.05854524	0.445002957	0.217327025	21.54642224	0.286812537	0.146363099	0.128622117	0.005913661	0.00295683	29.32879953	2.945002957	0.141927853	0.090183323	0.001478415	0.00295683	8.530455352	0.078356002	0.031046718	2.282672975
312	1	1	0.007651256	2.211212915	8.82954915	1.17446776	3.291952792	0.05355879	58.40064494	19.00763213	1.017617016	1.006140133	1.377226037	0.342393695	0.024866581	2.90747719	0.105204767	0.101379139	0.017215325	0.52411102	0.131984162	61.25404082	3.238394001	0.042081907	0.022953767	26.91903059	6.252988772	0.470552229	0.183630138	21.08112244	0.298398975	0.122420092	0.110943209	0	0.001912814	29.56062664	2.880697795	0.124332906	0.076512558	0.003825628	0.005738442	8.311176572	0.057384418	0.026779395	2.800359609
312	2	1	0.002986679	2.302729825	10.03673616	1.281285467	3.755749358	0.037333493	59.89476295	20.7350218	1.069231229	1.073711248	1.405232662	0.259841109	0.028373454	1.733767397	0.1015471	0.077653665	0.011946718	0.446508572	0.147840631	59.54841407	2.906039066	0.047786871	0.026880115	26.4933397	6.279493459	0.464428648	0.235947673	20.81566215	0.277761185	0.14933397	0.164267368	0.002986679	0.008960038	28.89014993	3.398841168	0.15381399	0.092587062	0.00149334	0	8.288035362	0.071680306	0.040320172	2.171315931
312	3	1	0.001199343	2.435865146	8.752803464	1.213734873	3.300591276	0.038378968	58.76682927	21.7596757	1.378044831	1.134578251	1.723455546	0.284244234	0.026385541	1.989709639	0.100744792	0.100744792	0.020388827	0.413773252	0.137924417	58.76779525	2.951582533	0.03478094	0.015591456	25.90940165	5.871982154	0.443756821	0.229074467	20.22691565	0.259058036	0.141522446	0.142721788	0.004797371	0.005996714	28.49758332	3.131483947	0.118734933	0.109140191	0.002398686	0.009594742	7.997217525	0.04797371	0.022787512	2.52461651
312	4	1	0.009667627	2.815212978	6.175680118	0.922291614	1.925791295	0.065739863	75.28821985	41.75254742	1.773042789	1.017034359	1.950927125	0.150814981	0.030936406	1.26839266	0.069606914	0.061872813	0.017401729	0.230089522	0.150814981	41.0506777	2.308629324	0.069606914	0.042537559	19.06649394	3.687232932	0.433109689	0.274560606	14.51690868	0.29389586	0.177884337	0.090875694	0.005800576	0.005800576	18.66818771	1.904522516	0.135346778	0.179817862	0.005800576	0.005800576	4.561186411	0.05027166	0.042537559	1.678300044
312	5	1	0.002992041	2.573155407	4.538926456	0.507150978	1.220752798	0.031416432	69.32124612	41.79283107	7.382861588	0.56250374	2.380168751	0.176530429	0.023936329	1.684519179	0.110705523	0.1525941	0.041888576	0.285739932	0.260307582	36.96367662	2.50433846	0.092753276	0.056848782	17.50044881	4.26964275	0.543055472	0.321644426	14.45455089	0.347076776	0.218419005	0.091257256	0.005984082	0.008976124	15.75758482	1.879001855	0.264795644	0.169050326	0.065824906	0.017952247	4.274130812	0.083777153	0.041888576	2.185686075
312	6	1	0	2.083295261	3.328703788	0.385592369	0.846110268	0.034721588	57.57422944	36.83412218	11.19131595	0.68163959	3.3396685	0.191882458	0.044772574	1.854863763	0.151678515	0.17086676	0.03654904	0.244878566	0.233000128	38.60675061	2.573052393	0.124266735	0.071270627	17.97847262	4.015825734	0.647831728	0.380110013	14.28153725	0.454121818	0.278686428	0.096854955	0.006396082	0.006396082	16.85550337	2.019334442	0.385592369	0.233913854	0.127007913	0.028325506	4.103543429	0.104164763	0.057564737	2.415891522
312	7	1	0.010940171	1.584957265	4.63042735	0.623589744	1.342905983	0.06974359	60.80015652	32.81641026	6.334358974	0.685128205	3.254700855	0.22974359	0.049230769	2.216752137	0.298119658	0.209230769	0.053333333	0.269401709	0.254358974	46.27555556	3.116581197	0.146324786	0.077948718	21.13641026	4.722051282	0.938119658	0.664615385	16.52923077	0.738461538	0.534700855	0.125811966	0.013675214	0.013675214	20.48273504	2.14974359	0.481367521	0.298119658	0.117606838	0.027350427	5.28	0.168205128	0.110769231	2.412307692
312	28	1	0.007350239	2.675486953	8.482175671	1.131936788	3.208379272	0.055126792	65.43862496	23.25431827	1.056596839	1.025358324	1.25321573	0.292171996	0.044101433	1.690554943	0.108416024	0.06615215	0.012862918	0.426313855	0.082690187	58.07791253	3.09445057	0.058801911	0.031238515	26.13377435	5.497978684	0.536567438	0.347298787	20.12679162	0.391400221	0.253583241	0.158030136	0.005512679	0.009187799	27.53031974	2.37045204	0.141492098	0.119441382	0.00183756	0.005512679	7.414553473	0.056964351	0.040426314	1.936787946
312	59	1	0.001543019	2.275953586	8.165658561	1.018392791	2.990371559	0.02468831	62.43555119	21.9185903	0.632637946	1.228243427	1.087828663	0.29780274	0.037032465	1.580051845	0.101839279	0.086409085	0.018516233	0.439760523	0.108011357	60.7641032	3.116899148	0.040118504	0.018516233	26.18349586	5.599617331	0.404271078	0.24842612	20.19195161	0.24842612	0.143500802	0.186705345	0.006172078	0.010801136	29.99938279	2.826811505	0.189791384	0.180533267	0.004629058	0.004629058	8.785952352	0.081780027	0.052462659	2.120108629
