# Supplementary material for: Estimating time since influenza virus exposure using single-cell proteomic data
Source: Front Immunol. 2026 Mar 19;17:1787198. doi: 10.3389/fimmu.2026.1787198 (PMC13044454; doi:10.3389/fimmu.2026.1787198)
Supplement: Supplementary Table 4 — Study B immune cell abundance data used for model features. Columns include volunteer identifier (VOLUNTEER), day post-challenge of blood draw (DPC), and virus shedding status (SHEDDER), encoded as 1 for shedders and 0 for non-shedders, for participants in Study B. Remaining columns report the relative abundances of immune cell populations measured by mass cytometry and used as model features. [file DataSheet4.csv]

VOLUNTEER	DPC	SHEDDER	B Cells Plasma STAT5+	Basophils	B Cells	B Cells CSM	B Cells NCSM	B Cells Plasma	CD66+	cMCs	intMCs	mDCs	ncMCs	NK CD56+CD16- Cells	NK CD56+CD16- Cells CD38+Ki67+	NK CD56loCD16+ Cells	NK CD56loCD16+ Cells CD38+Ki67+	NKT Cells	NKT Cells CD38+	pDCs	pDC CD38+	CD3+	CD4-CD8- T Cells	CD4-CD8- T Cells CD38+	CD4-CD8- T Cells CD38+Ki67+	CD4 T Cells	CD4 T Cells CD161+	CD4 T Cells CD38+	CD4 T Cells CD38+Ki67+	CD4 T Cells Memory	CD4 T Cells Memory CD38+	CD4 T Cells Memory CD38+Ki67+	CD4+CD8+ T Cells	CD4+CD8+ T Cells CD38+	CD4+CD8+ T Cells CD38+Ki67+	CD8 T Cells	CD8 T Cells CD161+	CD8 T Cells CD38+	CD8 T Cells CD38+Ki67+	CD8 T Cells CD45RA+CD27- CD38+	CD8 T Cells CD45RA+CD27- CD38+Ki67+	CD8 T Cells Memory	CD8 T Cells Memory CD38+	CD8 T Cells Memory CD38+Ki67+	CD8 T Cells CD45RA+CD27-
C007	Baseline 1	1	0.004185239	2.657626551	8.008454182	1.017012995	1.332998514	0.012555716	145.6065457	13.70665662	0.684286521	0.573377697	1.079791575	0.747065101	0.035574529	2.680645364	0.117186683	1.073513717	0.002092619	0.152761211	0	63.53610815	5.771444117	0.043945006	0.033481909	34.46753301	1.736874045	0.179965263	0.146483353	18.60129324	0.108816205	0.129742399	0.12555716	0	0	17.99024839	4.436352983	0.039759767	0.033481909	0.002092619	0.004185239	22.79908762	0.108816205	0.140205495	1.697114278
C007	Baseline 2	1	0.030483158	1.879794747	6.98741723	0.990702637	1.251502989	0.049111755	160.2448814	13.65306779	0.460634388	0.626598249	1.227793866	0.718047723	0.02709614	4.272722654	0.116852106	0.887398601	0	0.150722281	0	59.36595031	5.952683365	0.04233772	0.016935088	31.77361175	1.674880184	0.220156142	0.140561229	17.01806974	0.165963861	0.133787194	0.130400176	0.001693509	0	16.16962184	3.381937035	0.064353334	0.123626141	0.001693509	0.001693509	21.63457468	0.193060001	0.204914562	2.003420888
C007	1	1	0.014397696	1.906894897	6.810110382	1.047832347	1.035034394	0.025595905	165.5479123	15.7974724	0.793473044	0.739081747	1.359782435	0.827067669	0.019196928	4.888817789	0.118381059	0.9262518	0	0.201567749	0.001599744	58.20828667	6.954087346	0.036794113	0.027195649	29.06254999	1.460566309	0.163173892	0.103983363	15.00719885	0.111982083	0.097584386	0.09118541	0	0	16.06942889	3.781794913	0.035194369	0.07518797	0.001599744	0.003199488	19.64485682	0.135978243	0.148776196	2.583586626
C007	2	1	0.010650113	1.830298051	5.430036363	0.769851051	0.874830739	0.022821671	196.1385732	20.16370746	1.662939127	0.728772042	1.952013632	0.731814931	0.025864561	5.722153757	0.164316035	1.144126462	0.001521445	0.304288953	0	51.54198427	7.187305065	0.041079009	0.030428895	24.58502594	1.477322866	0.165837479	0.112586913	13.74777489	0.129322805	0.106501133	0.112586913	0.00304289	0	12.93532338	3.167647999	0.022821671	0.065422125	0	0.00304289	18.32123785	0.135408584	0.144537253	2.697521566
C007	3	1	0.002681684	2.012603915	4.848484848	0.662375972	0.691874497	0.010726736	177.8868329	23.71681416	4.44355055	0.505497452	2.272727273	0.65433092	0.029498525	4.510592652	0.155537678	1.300616787	0.001340842	0.317779566	0	46.88656476	5.974792169	0.04558863	0.029498525	22.98739608	1.497720569	0.183695361	0.109949048	13.11343524	0.140788415	0.108608206	0.113971574	0.001340842	0.001340842	11.70018772	3.259587021	0.049611156	0.073746313	0	0.008045052	17.03539823	0.164923572	0.151515152	2.240547064
C007	5	1	0.003569346	1.563373746	5.101785863	0.534212186	0.729336458	0.011897822	104.090471	19.72301872	7.068495758	0.561577175	3.20289355	0.619876501	0.064248236	3.950076741	0.24866447	1.444395531	0.001189782	0.274839677	0	55.6389725	5.714523671	0.064248236	0.045211722	29.81475092	1.770395841	0.267700984	0.212971005	16.75332247	0.191554926	0.198693619	0.121357779	0.001189782	0	13.41479375	3.439660198	0.107080394	0.132065819	0.008328475	0.017846732	20.76645766	0.235576866	0.258182727	2.016680746
C007	7	1	0.092454787	1.129752402	5.421007532	0.84787805	1.071122536	0.124024715	70.04013891	14.55599152	1.477021603	0.883957967	1.603301312	0.938077842	0.124024715	5.752491769	0.584043657	1.587516349	0.011274974	0.322464258	0	65.09719028	6.749199477	0.067649844	0.063139855	31.80895684	1.698011095	0.771208226	0.953862806	17.62729446	0.671988454	0.926802868	0.169124611	0.011274974	0.022549948	19.23736075	4.972263564	0.757678257	1.33495693	0.015784964	0.038334912	24.79592297	1.195147251	1.855860732	2.469219321
C010	Baseline 1	0	0.018345258	1.113557145	7.937993029	1.227297744	0.922766465	0.091726289	361.1190607	14.61750138	0.731975784	0.671436434	1.19427628	0.515501743	0.018345258	2.416070446	0.022014309	0.610897083	0.001834526	0.221977619	0	55.96771235	2.511465786	0.078884608	0.064208402	38.57824252	4.560631077	0.113740598	0.170610897	29.19647771	0.071546505	0.157769217	0.115575124	0.001834526	0	9.246009906	0.469638598	0.016510732	0.031186938	0.007338103	0.011007155	24.64501926	0.073381031	0.144927536	1.658411301
C010	Baseline 2	0	0.03345041	0.85633049	6.103027262	0.914868707	0.566984446	0.046830574	257.5798629	19.22729553	0.973406924	0.663990634	1.424987456	0.525171433	0.011707643	3.671182472	0.028432848	0.61548754	0	0.311088811	0	51.2410102	3.283157719	0.097006188	0.060210738	32.48703797	3.758153537	0.160561967	0.097006188	23.85348721	0.100351229	0.080280983	0.041813012	0	0	9.10854658	0.461615655	0.013380164	0.013380164	0.005017561	0.005017561	19.53002174	0.098678709	0.071918381	2.605786921
C010	1	0	0.033977883	1.039414345	6.936121579	1.158336937	0.644035337	0.043244579	258.0620251	20.43306357	1.238648298	0.860258232	2.219373571	0.625501946	0.030888985	3.771545067	0.033977883	0.603879657	0.003088898	0.401556805	0.001544449	52.11589547	3.629455736	0.058689071	0.06177797	32.1029221	3.397788349	0.114289244	0.145178229	23.56520665	0.072589115	0.120467041	0.06177797	0	0.001544449	9.458207203	0.480323717	0.010811145	0.018533391	0.010811145	0.004633348	18.76969173	0.072589115	0.117378143	2.993142645
C010	2	0	0.011404947	1.110556704	6.510799059	1.015040274	0.598759712	0.031363604	284.9483213	17.62777105	0.715660418	0.638677026	1.194668187	0.444792929	0.01710742	3.194810749	0.045619788	0.704255471	0.002851237	0.26088816	0	49.65286193	2.775678951	0.092665194	0.076983392	32.28597904	3.996008269	0.203863426	0.159669257	23.15774467	0.134008126	0.131156889	0.074132155	0	0.001425618	8.851664409	0.594482857	0.012830565	0.028512367	0.005702473	0.00855371	19.29859577	0.129731271	0.129731271	2.1583862
C010	3	0	0.018176225	1.297502866	7.61164397	1.300299209	0.731243533	0.046139649	269.7295937	18.8165879	0.817930147	0.731243533	1.237381505	0.394284276	0.02376891	2.831296664	0.047537821	0.675316686	0.001398171	0.3397556	0	54.21548614	3.10813456	0.086686614	0.05872319	35.89245267	4.469953301	0.226503733	0.164984201	25.46629009	0.123039065	0.132826263	0.09367747	0.001398171	0	9.177595705	0.518721512	0.016778054	0.016778054	0.012583541	0.012583541	22.07572495	0.123039065	0.116048209	2.069293364
C010	5	0	0.018108372	1.185401867	6.665273715	1.100431815	0.657473186	0.04178855	256.2348517	19.15308539	0.688118122	0.885917259	1.38877281	0.511213261	0.011143613	3.07981613	0.037609695	0.603148071	0.002785903	0.239587686	0	52.7636161	3.220504249	0.071040535	0.043181502	34.33904444	4.13428054	0.176904861	0.126758601	25.01323304	0.110043182	0.110043182	0.078005293	0	0.001392952	9.034684496	0.470817663	0.023680178	0.027859033	0.011143613	0.011143613	21.32608998	0.097506617	0.096113665	2.269118262
C012	Baseline 1	1	0.009452689	1.706210417	3.143019189	0.432460535	0.418281501	0.028358068	72.47849513	23.02438794	0.93581624	1.12959637	2.098497022	6.134795349	0.122884961	2.162302675	0.016542206	2.100860195	0	0.129974478	0.002363172	57.90953776	2.245013706	0.127611305	0.068531997	30.53218641	0.900368655	0.645146044	0.229227715	17.13299934	0.314301919	0.19378013	0.250496266	0.007089517	0.007089517	22.06493998	2.840533132	0.089800548	0.075621514	0	0.007089517	20.5855941	0.321391436	0.222138198	1.113054164
C012	Baseline 2	1	0.011726193	1.491180925	5.358870377	0.828650999	0.891190697	0.025406752	174.7310304	21.52147359	1.241022133	1.107148092	2.091171154	4.25367665	0.078174623	10.28680315	0.053745053	1.650461719	0.010749011	0.23550105	0	47.3894562	1.965114575	0.080128988	0.04201886	24.69243172	0.782723408	0.31953877	0.093809547	13.99618899	0.169052621	0.080128988	0.193482191	0.001954366	0	18.18634876	2.626667318	0.048859139	0.047881956	0.003908731	0.004885914	16.66096643	0.183710363	0.116284751	1.381736454
C012	1	1	0.006489433	1.667784291	5.084470787	0.823076424	0.602435701	0.029202449	211.4073417	23.53392892	1.148629648	1.411451686	1.868956715	3.869865236	0.058404897	5.766942828	0.029202449	1.483917022	0.006489433	0.244435311	0.002163144	49.44082719	2.008479526	0.056241753	0.028120877	26.66075407	0.589456834	0.319063791	0.131951805	14.38599148	0.177377836	0.117891367	0.175214692	0.002163144	0	18.29263017	2.28428043	0.044344459	0.029202449	0.002163144	0.001081572	16.28090592	0.179540981	0.11464665	1.273010448
C012	2	1	0.005244939	2.042379104	5.256477499	0.812965488	0.725899507	0.031469632	142.2144131	22.98227211	1.16752334	1.171719291	1.825238645	4.863107102	0.089163957	4.438267072	0.043008497	1.91964754	0.010489877	0.234973251	0	53.73124934	1.89656981	0.088114969	0.053498374	29.04437218	0.859120948	0.515052974	0.213993496	15.8806252	0.261197944	0.17518095	0.209797545	0.006293926	0.004195951	19.88146439	2.696947446	0.057694325	0.049302423	0.003146963	0.004195951	17.78034197	0.269589846	0.179376901	1.257736284
C012	3	1	0.011708336	2.118308235	5.538943728	0.924958571	0.818682902	0.027019238	136.9776281	19.28993443	1.125801571	1.133907342	1.94268319	3.586353484	0.084660278	6.441386267	0.053137834	1.840010087	0.009907054	0.247676346	0	55.70826428	2.115606312	0.084660278	0.045932704	30.38403343	1.04654514	0.536782189	0.18643274	16.2700843	0.252179552	0.15761222	0.234166727	0.005403848	0.003602565	20.25992507	2.565026299	0.068448735	0.042330139	0.002701924	0.004503206	18.8351106	0.258484041	0.170221197	1.305929822
C012	5	1	0.010612457	2.297007287	5.068037639	0.746409452	0.71928873	0.023583237	166.1038134	25.19397212	1.147324482	1.223970002	2.008112634	5.358111454	0.121453671	4.453694314	0.04480815	1.532910407	0.009433295	0.221682428	0.001179162	50.80418838	1.775817749	0.067212226	0.035374856	27.96618164	0.672122256	0.483456359	0.201636677	14.25842511	0.23583237	0.15918685	0.173336792	0.002358324	0.003537486	18.70504445	2.192061882	0.073108035	0.058958093	0.001179162	0.007074971	15.94816404	0.249982313	0.166261821	1.139070349
C012	7	1	0.015512081	1.899773706	3.915431783	0.562997299	0.56482225	0.034674064	116.9099934	23.81925688	4.240273013	1.52109643	2.959157603	5.811555588	0.202569531	4.331520549	0.07482298	1.789364187	0.010037229	0.42703847	0.000912475	48.83020658	1.736440616	0.064785751	0.033761588	26.46634791	0.737280093	0.679794146	0.396014308	14.11508139	0.426125995	0.360427768	0.189794876	0.002737426	0.000912475	17.96846485	2.232827214	0.107672093	0.092160012	0.006387328	0.009124754	16.19826265	0.426125995	0.351303015	1.146981531
C013	Baseline 1	0	0.006662114	2.101897037	5.838510351	1.60223847	0.477173931	0.032477807	81.569261	13.85136823	1.02013624	0.969337619	1.244982595	0.468013524	0.02914675	1.662197498	0.054129678	0.383904332	0.00582935	0.069952199	0	59.33445479	1.520627571	0.084941956	0.069119435	33.36220249	1.335753902	0.287303676	0.244832698	23.36153628	0.171549441	0.18487367	0.192368548	0.004163821	0.006662114	21.45617162	1.225829017	0.084109192	0.108259356	0.013324228	0.014989757	25.14032078	0.212354891	0.225679119	2.437501041
C013	Baseline 2	0	0.024303587	1.894522435	7.758630666	2.397953869	0.668927286	0.052079114	148.647679	12.60661752	0.977930029	0.820535373	1.682734038	0.604117722	0.017359705	5.18707975	0.127304501	0.26039557	0.006943882	0.0763827	0.001157314	65.99812515	2.249817723	0.126147187	0.077540014	35.4485169	1.347113081	0.344879466	0.215260338	26.40179615	0.270811393	0.201372574	0.134248383	0.003471941	0.002314627	24.84983855	1.212864698	0.128461814	0.166653165	0.015045077	0.021988959	28.13892393	0.313631997	0.255766315	4.720682352
C013	1	0	0.021827333	2.349648195	7.638282574	2.621847876	0.703610498	0.046222587	133.9042679	10.68640542	1.486826563	1.005341277	2.345796312	0.70746238	0.025679215	5.067793128	0.174618664	0.408299522	0.012839608	0.1014329	0	65.94936059	2.184017256	0.147655488	0.077037646	35.4745519	1.720507421	0.376200503	0.2028658	27.04663345	0.285039289	0.191310154	0.147655488	0	0.001283961	24.50439115	1.475270916	0.143803605	0.161779056	0.023111294	0.019259411	29.23707052	0.35308921	0.263211956	4.610703097
C013	2	0	0.026494868	2.331548416	7.298639	2.433344489	0.67492191	0.05159527	139.1733601	12.34103079	1.854640785	0.875725123	3.059460062	1.004016064	0.114346274	7.783913432	0.5159527	0.601015172	0.016733601	0.097612673	0	60.76528336	1.752844712	0.139446676	0.112951807	31.2792838	1.572958501	0.469935297	0.380689424	24.04060687	0.344433289	0.323516287	0.227298081	0	0	22.94595047	1.434906292	0.179886212	0.237059349	0.026494868	0.032072735	25.22729808	0.432284694	0.405789826	4.829038376
C071	Baseline 1	1	2.391627742	0.612731075	9.38133927	4.231901547	0.57840149	3.806422753	61.35112924	20.08800857	2.050412475	0.874884268	3.478731262	0.297523068	0.043692199	1.373183393	0.06969946	0.845756135	0.012483485	0.200776057	0.003120871	56.58347811	3.110468443	0.921697338	0.716760119	31.40012692	3.869880471	0.494137963	0.519104934	15.58875238	0.292321616	0.412995308	0.214299833	0.005201452	0.010402904	15.1830391	0.590884975	0.071780041	0.118593111	0.006241743	0.024966971	14.65561185	0.27879784	0.403632694	5.730960084
C071	Baseline 2	1	0.048484378	0.572115664	8.398464015	0.670054109	0.705932549	0.10763532	115.263852	17.85776623	3.240695848	1.247018211	3.500572116	0.306421271	0.018424064	1.764831371	0.041696565	0.552721913	0.001939375	0.162907511	0	57.02053798	2.43488548	0.146422823	0.098908132	33.8479142	3.880689642	0.191998138	0.207513139	16.74941334	0.109574695	0.176483137	0.15127126	0.002909063	0.000969688	15.25221574	0.523631286	0.037817815	0.088241569	0.004848438	0.016484689	15.98239047	0.11151407	0.192967826	5.529158505
C071	1	1	0.025380453	0.462939463	7.63951635	0.699485284	0.551263439	0.128932701	75.89364575	14.69325185	3.087278302	1.159379093	4.312646572	0.329945889	0.027410889	2.168505903	0.059897869	0.62638958	0.001015218	0.168526208	0	58.35270708	2.398960417	0.134008792	0.089339195	32.4798733	3.511639476	0.233500168	0.274108892	15.42928498	0.123856611	0.239591476	0.136039228	0	0	16.67292718	0.635526543	0.045684815	0.098476158	0.010152181	0.030456544	14.7805606	0.128932701	0.245682785	6.848661435
C071	2	1	0.037839372	0.459327931	7.585742966	0.650626977	0.650626977	0.145050925	50.22861287	15.86625884	3.568462986	1.183531464	5.177687384	0.36157622	0.014715311	1.982362648	0.07462765	0.737867751	0.003153281	0.201809983	0	58.28314361	2.263004656	0.168174986	0.145050925	32.38629794	3.865922492	0.309021537	0.362627314	15.78006916	0.166072799	0.284846383	0.210218733	0	0.006306562	16.60412659	0.633809479	0.046248121	0.16081733	0.008408749	0.039941559	15.23244936	0.175532642	0.325839036	6.452663997
C071	3	1	0.049219645	0.594215349	8.242053265	0.8492626	0.693549542	0.160187572	80.91888603	19.99570447	3.640463918	1.149054983	4.665127434	0.336483391	0.028636884	1.475694444	0.063538087	0.536941581	0.000894903	0.144974227	0	54.47451317	2.171033792	0.171821306	0.105598511	33.8308992	4.504939863	0.284579038	0.352591638	17.6617984	0.159292669	0.289948454	0.138709908	0.001789805	0.001789805	14.19494559	0.571842784	0.041165521	0.104703608	0.006264318	0.021477663	16.6093929	0.161082474	0.289053551	4.862006014
C071	5	1	0.03254764	0.657252349	8.661872014	0.839939104	0.482964985	0.128090713	91.81899312	13.75925245	2.097747913	1.002677306	3.916216074	0.318126936	0.026248097	1.555987191	0.055645966	0.615255394	0.004199696	0.145939419	0	63.77342643	2.452622185	0.134390257	0.115491627	39.15376135	4.983988661	0.36537351	0.467216127	19.53068403	0.207884928	0.372722978	0.191086146	0.003149772	0.006299543	16.3158171	0.545960418	0.059845661	0.15958843	0.007349467	0.031497716	18.47656045	0.206835004	0.390571684	5.249619403
C015	Baseline 1	0	0.005054444	1.080928862	2.673800653	0.042601739	0.444791035	0.010830951	136.8331745	10.53707073	0.702567657	1.92718713	2.170522485	21.25321318	1.779886203	6.41192271	0.522773879	0.498223724	0.026716345	0.135747913	0.001444127	34.33772348	1.322820091	0.044767929	0.045489992	20.24088034	0.704011784	0.225283771	0.348756607	14.09106663	0.177627589	0.262109003	0.231782341	0.003610317	0.007220634	9.375270774	1.85642492	0.026716345	0.089535858	0.007220634	0.012997141	14.26941628	0.175461398	0.266441383	2.117811859
C015	Baseline 2	0	0.006979098	1.769201242	6.242802806	0.041874586	1.720347559	0.006979098	99.34396483	17.27675612	0.739784346	2.927731444	2.871898664	10.73036256	0.659524723	3.629130753	0.139581952	0.502495027	0.003489549	0.293122099	0	43.34368566	1.713368461	0.11515511	0.094217818	26.58338277	0.809575322	0.303590746	0.383850368	18.47018181	0.205883379	0.307080295	0.258226611	0.003489549	0.006979098	12.26227449	2.456642356	0.031405939	0.083749171	0.003489549	0.010468646	19.56590013	0.226820672	0.334996685	2.146072513
C015	1	0	0.008427203	1.463524256	6.914988249	0.122662622	0.906392502	0.014045338	129.9643248	12.57900503	0.515932095	1.933574913	1.679822467	8.340121914	0.528104722	2.675168778	0.103935504	0.436341845	0.003745424	0.130153469	0	52.66533704	2.096500838	0.082399318	0.072099404	33.30992444	0.570240737	0.231279905	0.344578968	22.65419441	0.16854406	0.261243293	0.308061088	0.003745424	0.006554491	14.31032707	2.464488703	0.044945083	0.112362707	0.008427203	0.01591805	21.9538002	0.169480416	0.296824817	2.653632593
C015	2	0	0.01886767	1.788385601	6.396140214	0.119944475	1.164404792	0.039083031	170.9761324	16.10220887	0.873303594	2.495923236	2.332852657	9.66698562	0.890823574	3.150900931	0.219673589	0.46091023	0.006738454	0.136116764	0	47.041145	1.739868735	0.094338351	0.071427609	30.2017493	0.897562027	0.437999488	0.51481786	20.48624682	0.324793466	0.381396477	0.266842765	0.002695381	0.008086144	12.37180092	2.123960594	0.067384537	0.159027506	0.008086144	0.01751998	20.58597593	0.314011941	0.40565491	2.121265212
C015	3	0	0.015637073	1.735715074	6.512380882	0.087383642	0.942823503	0.026675006	161.1427941	13.62632915	0.61260532	1.8424151	1.591302108	8.868059899	0.769895875	2.240700541	0.144412966	0.553736341	0.003679311	0.171087972	0.000919828	54.48600022	1.893005629	0.078185364	0.072666397	35.78498105	0.906950219	0.36517164	0.511424261	24.22734464	0.275948342	0.375289746	0.358732845	0.001839656	0.005518967	13.78637919	2.577357519	0.060708635	0.122337098	0.005518967	0.015637073	23.42433496	0.275948342	0.377129401	2.46329887
C015	5	0	0.011795984	1.468146306	6.333535982	0.20688341	0.80303429	0.026314118	154.1254185	14.22504923	0.833885325	2.295679948	2.052501202	6.642953714	0.632446215	2.431787455	0.160606858	0.40560037	0.000907383	0.109793389	0	52.99118931	1.997150816	0.097090022	0.065331603	34.18294664	0.722277169	0.304880815	0.410137287	23.58289401	0.237734445	0.331194933	0.286733148	0.004536917	0.010888601	13.94103823	2.40365857	0.043554402	0.096182638	0.00816645	0.016332901	22.58567968	0.231382762	0.322121099	2.597838613
C023	Baseline 1	1	0.003886212	2.212549873	4.945852117	0.797968807	0.1658117	0.032385098	71.24721488	9.396859941	4.483392922	0.891237888	3.203533862	0.987097777	0.047929945	6.578061039	0.259080781	0.351054459	0.028498886	0.353645267	0	58.2879942	2.125757811	0.098450697	0.040157521	39.97486916	3.281258096	0.682677859	0.211150837	23.63853049	0.427483289	0.187833567	0.351054459	0.001295404	0.001295404	13.49940411	0.704699725	0.05958858	0.051816156	0.009067827	0.005181616	21.82366962	0.42100627	0.187833567	1.73065962
C023	Baseline 2	1	0.026455451	1.376485113	5.698343728	0.894675239	0.206031843	0.060927704	132.8801167	9.867883083	4.870207956	0.824127371	3.014318011	0.862608026	0.037678975	7.257611955	0.192403277	0.343920858	0.040885696	0.297423399	0	59.9568696	2.285590598	0.137889015	0.044894098	41.53906588	3.220349853	0.593243438	0.180378072	24.35184146	0.364764546	0.159534384	0.355946063	0.003206721	0.002405041	13.54038064	0.618095528	0.068944508	0.053712582	0.014430246	0.010421844	22.24422389	0.367169587	0.153922622	1.806185765
C023	1	1	0.015497553	1.221859706	5.421696574	0.829526917	0.229200653	0.048939641	63.83686786	9.535073409	4.792822186	0.814845024	3.269168026	1.051386623	0.036704731	8.790375204	0.192495922	0.317292007	0.032626427	0.341761827	0	58.44861338	2.300163132	0.139477977	0.020391517	40.36704731	3.066068515	0.566068515	0.10766721	23.454323	0.318923328	0.098694943	0.330342577	0.003262643	0.000815661	13.25367047	0.57096248	0.04812398	0.027732463	0.007340946	0.004078303	21.71859706	0.323001631	0.100326264	1.818923328
C023	2	1	0.040022338	1.600893522	6.299329859	0.998696947	0.209419211	0.102382725	154.6007074	11.39426657	6.274199553	0.752978407	3.328369322	0.795793001	0.053052867	5.378816083	0.146128071	0.295048399	0.026061057	0.269918094	0	58.96686523	2.30919583	0.206626955	0.054914371	41.32073716	2.92721519	0.616157856	0.214072971	23.32836932	0.369508563	0.187081162	0.317386448	0.00465376	0.001861504	12.97375279	0.542628444	0.073529412	0.047468354	0.012099777	0.008376768	20.8851452	0.35927029	0.166604617	1.720029784
C023	3	1	0.029547746	1.389613098	6.011228143	0.870789446	0.199881809	0.064309799	114.0117148	9.228456217	5.599297807	0.703062537	3.210275663	0.964646991	0.050404978	5.977335141	0.182500782	0.388465951	0.044321619	0.2589773	0.000869051	62.03636111	2.61323739	0.159036396	0.092988494	42.83640978	3.630896513	0.768241388	0.24594153	24.36472347	0.462335315	0.210310425	0.347620537	0.002607154	0.002607154	13.86310703	0.82125352	0.079952724	0.048666875	0.024333438	0.017381027	22.6048945	0.468418674	0.254632044	1.859769875
C023	5	1	0.034416773	1.79793224	5.36350996	0.799845813	0.184473905	0.100496978	77.61808395	14.82261595	7.579950165	0.704855518	3.470587425	0.644281997	0.041300128	5.799914646	0.322140999	0.262944148	0.031663431	0.26569749	0.002753342	54.1086744	2.267377029	0.228527375	0.048183483	38.28521868	2.670741613	0.776442407	0.301490935	21.99644819	0.558928399	0.278087529	0.313880973	0.008260026	0.002753342	11.26392158	0.512121588	0.126653726	0.092236953	0.01514338	0.013766709	19.43308691	0.593345173	0.295984251	2.015446248
C023	7	1	0.086955121	0.928326436	5.26078485	0.692420412	0.180351363	0.149756043	55.29621101	7.709215633	2.988679731	0.676317612	2.107856556	0.928326436	0.099032222	7.883125876	0.56601343	0.409816267	0.061995781	0.213362104	0	64.82906878	2.527334503	0.217387804	0.072462601	44.95177211	3.205262395	1.047487158	0.399349447	24.51973398	0.736703113	0.371974686	0.364728426	0.00724626	0.00644112	14.63100433	0.838150754	0.210946684	0.177130803	0.01851822	0.0161028	23.61636689	0.834125054	0.437191028	1.809954751
C027	Baseline 1	0	0.098153235	0.961736735	2.264122931	0.532007027	0.18475903	0.174036407	176.0283407	20.0117124	2.142874818	0.647481421	3.083991125	0.303532692	0.02556933	5.006639778	0.202905006	0.653255141	0.05113866	0.186408664	0.004124085	55.07633682	4.189246035	0.243321044	0.21032836	29.15316029	1.701597671	0.764605449	0.523758856	19.22236244	0.623561725	0.451999769	0.244970678	0.00577372	0.007423354	17.24775031	1.356824124	0.119598479	0.176510859	0.04536494	0.099802869	18.59467663	0.508087332	0.336525375	12.72115408
C027	Baseline 2	0	0.154965348	0.912573716	5.06758211	1.268778787	0.4304593	0.222762688	134.3764797	22.01261246	1.430201024	1.18053463	1.864964918	0.223838836	0.019370669	2.26313977	0.080711119	0.316387586	0.012913779	0.271189359	0.005380741	58.00116224	2.857173604	0.144203866	0.095777194	35.97240756	1.896173217	0.546683311	0.397098704	24.60935819	0.404631742	0.356205071	0.1538892	0.003228445	0.005380741	17.06125436	1.296758641	0.105462529	0.202315871	0.04304593	0.058112006	24.40166157	0.431535448	0.425078559	7.450174336
C027	1	0	0.048777367	0.794831198	3.85101313	0.933167011	0.386220794	0.103152137	96.56959171	18.51460922	2.204577076	1.124278335	2.58280158	0.247085352	0.009595548	3.124950023	0.096755106	0.279070511	0.008795919	0.247085352	0.00799629	55.68696125	3.310463945	0.141534328	0.067968463	33.44927953	1.712005629	0.502166995	0.28786643	22.69027171	0.384621536	0.26467719	0.099153993	0.001599258	0.000799629	16.55551824	1.039517664	0.191111324	0.336643797	0.041580707	0.055174399	22.50315853	0.487773673	0.470181836	9.559564362
C027	2	0	0.033594335	0.862254611	3.783239011	0.841581173	0.350587039	0.07235703	116.5077396	17.36482587	1.957946783	1.044008579	2.856379909	0.271338863	0.023257617	3.834061211	0.237744528	0.335081962	0.013782291	0.256695179	0	56.23691759	3.406810175	0.136961522	0.119733657	32.66919916	1.553953364	0.541816334	0.383319982	21.58909821	0.401409239	0.339388928	0.145575454	0.004306966	0.006891146	17.30366695	1.135316261	0.257556572	0.59177714	0.046515234	0.099921613	21.77343636	0.553014446	0.760610211	10.45817505
C027	3	0	0.019079575	0.845422547	3.388269351	0.79213132	0.33619527	0.073028718	124.5764663	17.84137636	2.598769696	1.102009935	4.378433501	0.299351952	0.03092207	4.316589361	0.311852364	0.345406099	0.017763742	0.308562782	0.003289582	56.68475937	3.996842001	0.162505346	0.137504523	31.44708708	1.500049344	0.463831047	0.296720287	20.61909931	0.326326524	0.255271555	0.150662851	0.003947498	0.007894997	18.30718116	1.107931182	0.369749005	0.911214185	0.051317478	0.121056614	21.41057272	0.582255995	0.934241258	11.93262936
C027	5	0	0.023043672	0.814474604	2.841523107	0.560994215	0.216928358	0.071514843	144.0364567	17.66496091	2.008772487	1.091793274	3.901532007	0.25189117	0.017481406	4.650054033	0.235204374	0.269372576	0.015097578	0.26460492	0.000794609	49.03613883	3.574947556	0.146208124	0.10091539	26.90944632	1.126756087	0.367109529	0.202625389	17.23428263	0.282880936	0.168457186	0.108066874	0.002383828	0.005562266	16.06541224	0.897113979	0.260631873	0.471997966	0.043703515	0.077077109	18.11868286	0.436240544	0.46723031	10.87740767
C029	Baseline 1	1	0.002346757	3.362902469	2.194999844	0.140023155	0.165837479	0.006258018	129.4533621	14.36215151	3.190024719	1.481585782	4.106824369	1.781188398	0.305078382	8.517944867	0.760349197	0.87534028	0.004693514	0.354360274	0.002346757	45.96670734	2.266967052	0.059451172	0.060233424	28.74620608	1.993961013	0.655527394	0.740792891	13.09490284	0.262054507	0.347320004	0.046935136	0	0.000782252	9.623267311	0.645358115	0.050846397	0.124378109	0.010169279	0.056322163	12.94392816	0.244844958	0.323070184	3.201758503
C029	Baseline 2	1	0.001448834	1.401022877	2.870140972	0.201387983	0.170962461	0.011590675	253.0157488	18.4827806	1.673403747	0.553454746	3.274365773	0.980860897	0.078237058	3.393170195	0.102867243	0.854812304	0.008693006	0.176757798	0.001448834	63.86462091	2.933889686	0.086930065	0.046362701	45.11815245	2.512278872	1.854508048	0.228915837	20.22427957	0.504194376	0.168064792	0.070992886	0.004346503	0.001448834	11.95578157	0.891033164	0.128946263	0.059402211	0.020283682	0.008693006	18.88845424	0.482461859	0.163718289	3.422146883
C029	1	1	0	1.046162933	2.974919351	0.206733609	0.181743832	0.005679495	219.7828161	19.94297787	2.333136444	0.814439547	4.257349266	0.515698123	0.042028261	4.157390159	0.116997592	0.662229088	0.006815394	0.161297651	0.003407697	57.34358671	2.981734745	0.068153937	0.027261575	39.82120951	2.250215821	1.499386615	0.160161752	18.60375301	0.478213458	0.132900177	0.093143714	0.002271798	0	11.27834068	0.641782907	0.103366804	0.023853878	0.015902585	0.010223091	17.97332909	0.478213458	0.132900177	2.756826753
C029	2	1	0	1.093929066	3.089791484	0.19646073	0.153298903	0.005953355	361.6633675	23.09157749	2.935004242	1.162392654	3.420202712	0.427153254	0.034231794	2.830820521	0.07888196	0.47180342	0.002976678	0.114602093	0.001488339	54.89440236	3.016862879	0.071440266	0.029766777	39.1492655	1.628242718	1.591034247	0.227715846	17.42249475	0.51198857	0.190507375	0.056556877	0.001488339	0	9.556623852	0.351247972	0.110137076	0.034231794	0.0267901	0.010418372	15.98327107	0.474780098	0.190507375	2.894819092
C029	3	1	0	0.714131807	1.749930742	0.107735402	0.076953858	0.012312617	361.3368424	33.58882014	8.164804383	1.39748207	5.320589774	0.300120048	0.030781543	1.91922923	0.058484932	0.395542833	0.004617232	0.07079755	0.007695386	38.10293348	3.045833718	0.10311817	0.046172315	25.87342629	1.148151568	1.098901099	0.206236341	13.38381506	0.455566842	0.166220334	0.06002401	0.006156309	0	6.171699449	0.241635116	0.113891711	0.044633238	0.052328624	0.033859698	12.10792009	0.432480685	0.133899714	2.554868101
C029	5	1	0.000915734	0.39559715	2.151059504	0.10164649	0.0750902	0.009157341	202.4807238	26.64328492	7.410120694	0.946869105	8.234281423	0.610794674	0.155674804	2.751781103	0.193219904	0.505485248	0.000915734	0.15475907	0.031134961	47.59894507	2.498122745	0.080584605	0.025640556	33.30708229	1.353455065	1.181297046	0.163000678	13.9274006	0.45969854	0.134612919	0.052196846	0.002747202	0.000915734	8.845076098	0.464277211	0.184978297	0.070511529	0.087910478	0.034797897	12.97778429	0.420321972	0.121792641	2.948663944
C029	7	1	0.002908301	0.379048598	2.328579876	0.137659593	0.095004508	0.022296976	207.3143777	18.79538162	2.375112697	1.264141615	2.043566353	0.555485541	0.217153161	2.82783826	0.382926333	0.550638372	0.005816603	0.153170533	0.022296976	66.04655221	3.361996258	0.097912809	0.075615833	45.96376257	1.556910609	3.484144911	2.187042548	19.78517348	2.566091146	2.065863329	0.075615833	0.003877735	0.002908301	12.94775722	0.617529301	1.554971741	1.580177019	0.104698845	0.070768664	19.79486782	3.044991421	2.64461528	3.126423856
C035	Baseline 1	1	0.016567263	1.501596482	7.535092475	0.138562564	0.533164648	0.036146756	162.9887343	11.7025122	8.658654136	1.936863666	3.762274836	0.861497681	0.072293512	8.780649437	0.462377252	0.4367733	0.021085608	0.328333032	0.00301223	49.89306585	3.247183565	0.111452497	0.060244593	29.3074884	2.311886258	0.793722513	0.248508946	18.54177963	0.34339418	0.21838665	0.165672631	0.004518344	0.00301223	14.04452075	0.527140189	0.168684861	0.125007531	0.013555033	0.015061148	15.54461112	0.364479788	0.234953913	4.370745226
C035	Baseline 2	1	0.021192492	1.024610933	8.702743046	0.31604456	0.203632209	0.048834874	150.2022501	12.00047913	8.364584581	1.923909738	3.058168784	0.757401248	0.043306397	7.304959965	0.230353177	0.248781432	0.021192492	0.271816749	0.002764238	53.9947848	3.460826139	0.151111684	0.052520524	33.55232242	1.915617024	0.682766818	0.152033097	20.31991449	0.264445448	0.131762018	0.175068415	0.006449889	0.001842825	14.36574556	0.410028656	0.168618526	0.092141271	0.021192492	0.012899778	15.70824388	0.281030877	0.129919192	4.23296999
C035	1	1	0.007667021	0.889374467	8.727945334	0.276012766	0.282721409	0.025876197	100.7877864	13.17194254	10.12717672	1.943589891	3.660044277	0.817496143	0.031626463	5.802018343	0.197425798	0.216593351	0.010542154	0.232885771	0	52.27087586	3.436742283	0.115963697	0.021084308	32.85606126	1.986716886	0.537649866	0.100629654	20.53611646	0.231927393	0.0900875	0.143756649	0.002875133	0	13.71917618	0.399643484	0.132256117	0.084337234	0.011500532	0.004791888	15.52475969	0.237677659	0.092004255	4.107606643
C035	2	1	0.026855871	1.160866665	7.896492277	0.285018756	0.304077761	0.047647512	148.0364893	12.35283416	9.639524911	1.871247758	3.553638104	0.835997262	0.047647512	6.265214717	0.246900746	0.317938855	0.031187463	0.275489253	0.000866318	53.26298828	3.382973378	0.142076219	0.046781194	33.20165294	2.38670721	0.786617113	0.17413	20.18002096	0.311874626	0.156803632	0.206183781	0.003465274	0	13.99797281	0.51112786	0.183659502	0.098760298	0.013861095	0.009529502	16.40287271	0.332666268	0.151605721	3.832592631
C035	3	1	0.022944127	1.113976929	7.773312024	0.356820735	0.254758928	0.048261785	161.635046	13.23480545	11.32173996	2.000886118	3.735145656	0.956532747	0.071997088	5.49234932	0.324382487	0.225485387	0.021361774	0.246055984	0.000791177	51.72160071	3.311074893	0.126588287	0.050635315	32.61072519	2.043609665	0.643226735	0.18038831	19.98829058	0.26662658	0.156653006	0.132126525	0.003955884	0.001582354	13.41756729	0.42486194	0.178014779	0.118676519	0.011076475	0.015823536	15.68982705	0.293526591	0.173267718	3.894963369
C035	5	1	0.0044238	1.151293962	8.322273833	0.066357001	0.445697854	0.01216545	115.5186906	15.398142	8.786772838	2.589028976	3.720415837	1.01194426	0.04534395	7.162132272	0.233355452	0.239991152	0.0088476	0.268745853	0.00110595	48.41849148	3.309002433	0.100641451	0.0265428	29.6593674	1.95089582	0.536385755	0.110595001	17.93408538	0.236673302	0.097323601	0.136031851	0.0044238	0.0022119	12.77482858	0.395930104	0.151515152	0.086264101	0.01437735	0.0044238	14.24242424	0.242203052	0.105065251	3.923910639
C037	Baseline 1	0	0.013128169	0.799177301	12.31750477	1.30023576	0.495588388	0.038837501	80.22569511	10.25747622	1.066116742	1.418389283	1.634457068	3.920399534	0.257640321	0.156991024	0.007111092	0.314529054	0.003282042	0.174495249	0.000547007	61.73630978	1.896473446	0.079863029	0.085880107	37.04824055	3.688468544	0.243965145	0.345161449	27.6030698	0.170119193	0.266392434	0.226460919	0.008752113	0.006017078	17.28159376	0.551383107	0.040478522	0.099555283	0.016410212	0.044307571	24.02454968	0.172854228	0.274050533	5.854069459
C037	Baseline 2	0	0.024380653	1.064097523	9.807314196	1.372394809	0.659064098	0.064490759	137.3432953	15.21510028	1.871804955	1.384978372	1.971686984	4.215493512	0.157294534	0.76287849	0.027526543	0.306724341	0.003932363	0.191112859	0.001572945	58.42076288	1.686983877	0.172237515	0.154148643	32.94062131	3.487219819	0.329532049	0.344475029	24.12347621	0.22965002	0.28863547	0.252457727	0.003932363	0.005505309	17.82776249	0.581989776	0.092017302	0.117184428	0.022807707	0.040896579	22.56154149	0.257176563	0.306724341	5.526543453
C037	1	0	0.021134202	0.913894137	8.234013257	1.221300714	0.702552115	0.050593999	101.0880912	12.22133274	2.156329053	1.568413974	2.13391399	6.050786128	0.278587211	1.343622915	0.048672708	0.316372602	0.008325595	0.210701591	0	58.47833744	1.945627462	0.186365237	0.147298985	30.18860674	3.237375516	0.265778603	0.301002274	22.3049089	0.194690832	0.251048705	0.24208268	0.009606456	0.007685164	19.23276442	0.569342598	0.071728201	0.126164783	0.023055493	0.050593999	20.85561497	0.221588908	0.291395818	6.960837683
C037	2	0	0.021113255	1.051557396	8.82358116	1.189966512	0.631051733	0.057474972	131.6053698	13.37876593	1.945351858	1.611645133	1.852101649	5.055451618	0.289134298	0.755971826	0.0340158	0.394114094	0.006451272	0.231072847	0.000586479	59.25435021	1.904884786	0.171838437	0.161281809	31.92558751	3.51594344	0.352474063	0.40584368	23.41811869	0.252772581	0.318458263	0.28737486	0.00879719	0.00821071	18.38788568	0.578855075	0.070377517	0.131957844	0.024045652	0.059820889	22.17067721	0.268607522	0.337225601	6.153927359
C037	3	0	0.015088266	0.876795923	7.374809301	1.131061152	0.723677961	0.039676552	94.57828296	13.72249884	2.275534097	1.648532806	2.750535075	6.556131145	0.454883289	1.439532376	0.072088384	0.336412457	0.006147071	0.216265151	0.000558825	55.8757621	1.810033138	0.164294456	0.1313238	27.73279239	3.227212527	0.32355949	0.340883055	21.08557282	0.235824015	0.290030009	0.222412223	0.005588247	0.003352948	18.82512699	0.572795297	0.06929426	0.134676748	0.018441214	0.061470715	20.05286481	0.25314758	0.306235925	7.12389702
C037	5	0	0.019492346	0.943551384	8.953078268	1.188423983	0.736445205	0.050558273	98.08426785	15.71265845	1.586189673	1.746392393	2.454208215	4.75978729	0.20101482	0.931368667	0.024365433	0.314923218	0.005482222	0.188222968	0.000609136	56.73612845	1.767103011	0.171776301	0.133400744	30.02978674	3.4470996	0.319796305	0.329542478	22.67020778	0.24182692	0.288730378	0.255837044	0.004263951	0.001827407	18.22168889	0.603653597	0.068223212	0.090761237	0.020101482	0.042639507	21.26554058	0.250963957	0.270456304	6.366078445
C042	Baseline 1	1	0.007670123	2.528072651	15.13928944	0.454071301	0.509296189	0.032214518	85.84862245	22.41516844	3.459225624	1.537092716	2.153770633	1.24562803	0.102779653	2.058661103	0.228569675	0.11505185	0	0.498558017	0.001534025	46.28152421	2.836411609	0.059826962	0.061360987	30.43965147	1.047738848	0.60133767	0.573725226	17.68730441	0.286862613	0.317543106	0.16107259	0.001534025	0.003068049	11.23519666	1.147450451	0.064429036	0.102779653	0.010738173	0.02301037	17.36362521	0.282260539	0.325213229	3.014358471
C042	Baseline 2	1	0.006927607	1.953585036	15.3238656	0.386791364	0.456067429	0.036947235	141.0148944	20.07620367	3.016972636	1.511372821	2.142939614	1.119963053	0.105068699	2.685602124	0.279413463	0.115460109	0.001154601	0.366008544	0	49.70788593	3.040064658	0.113150906	0.087749682	31.92241081	1.160374091	0.651195012	0.49994227	19.88338529	0.33021591	0.327906708	0.152407343	0.004618404	0.002309202	12.85532848	1.133818266	0.086595081	0.129315322	0.003463803	0.018473617	19.93765154	0.371781549	0.370626948	3.341415541
C042	1	1	0.008432485	1.91670391	15.83283441	0.432586496	0.484867905	0.030356947	109.5261787	17.65593773	2.601421717	1.363532874	1.729502736	1.113931309	0.070832877	2.538178077	0.205752641	0.121427788	0.002529746	0.252131311	0	52.04782906	2.989316041	0.099503327	0.08010861	33.91208291	1.172958706	0.554014285	0.322120939	20.75318959	0.280801761	0.234423092	0.194790411	0.003372994	0.003372994	13.24574792	1.223553618	0.078422113	0.09191409	0.004216243	0.012648728	21.28527941	0.318747945	0.25803405	2.937877881
C042	2	1	0.008236845	2.220417961	15.37936553	0.435376071	0.477736986	0.048244375	89.84632401	20.8827544	3.033512191	1.335545514	1.535583169	1.149628165	0.101195519	2.449872917	0.211804575	0.117669208	0.003530076	0.308293326	0.002353384	49.61875177	2.642850419	0.117669208	0.081191754	32.68144592	1.128447708	0.647180646	0.424785842	19.34246446	0.335357244	0.277699332	0.158853431	0.003530076	0.004706768	12.43292855	1.124917632	0.069424833	0.094135367	0.009413537	0.020003765	19.52249835	0.360067777	0.303586557	2.742869246
C042	3	1	0.014240957	2.075110876	14.54917199	0.362127192	0.406884485	0.03356797	172.312528	21.89547138	3.502258209	1.55022989	2.492167474	0.991780933	0.045774505	3.137079383	0.212597144	0.113927656	0.004068845	0.288887985	0.001017211	46.68592587	3.361883061	0.089514587	0.057981039	29.14310127	0.820889449	0.46893437	0.24311348	17.96801888	0.254302803	0.179029174	0.153598893	0.006103267	0.002034422	12.31029011	1.132156081	0.052894983	0.062049884	0.011189323	0.016275379	17.51942873	0.260406071	0.192252919	3.786060138
C042	5	1	0.009529774	2.225882865	15.16050862	0.291338797	0.404334686	0.031312114	56.15759523	22.15944673	3.24012307	1.214365453	2.012143655	1.098646772	0.066708416	2.30756664	0.234160155	0.134778229	0	0.303591363	0	48.52288507	2.5036077	0.095297737	0.06534702	32.27462085	1.006071827	0.59493016	0.358047213	18.84580826	0.31584393	0.221907588	0.157921965	0.006806981	0.002722792	11.93263811	1.105453753	0.088490756	0.091213549	0.005445585	0.016336755	18.61028671	0.343071854	0.246412721	2.891605631
C042	7	1	0.018370534	1.885276017	14.44383209	0.358225406	0.479930192	0.053963443	87.66648296	17.37048774	2.878432993	1.566087995	2.640764214	1.171121521	0.098741618	3.769403876	0.337558556	0.126297419	0.005740792	0.332965923	0.004592633	51.01152751	3.765959401	0.124001102	0.101037935	31.26894461	1.037935152	0.793377423	0.644116837	19.56921099	0.55800496	0.574079177	0.180260862	0.00688895	0.003444475	13.77675209	1.411086617	0.115963994	0.173371911	0.0137779	0.040185542	19.86773216	0.559153118	0.591301552	4.072517682
C058	Baseline 1	1	0.013947001	2.617852162	2.092050209	0.320781032	0.107391911	0.036262204	449.9776848	18.14504881	0.874476987	0.436541144	1.09623431	0.485355649	0.092050209	7.947001395	0.40167364	0.390516039	0.0013947	0.128312413	0	24.78521618	0.846582985	0.046025105	0.033472803	13.53695955	1.262203626	0.115760112	0.184100418	10.16736402	0.069735007	0.122733612	0.085076709	0	0	7.728033473	0.765690377	0.019525802	0.047419805	0.005578801	0.018131102	9.60390516	0.071129707	0.124128312	1.446304045
C058	Baseline 2	1	0.03902677	2.455027746	4.832001951	0.864686871	0.528080981	0.119519483	178.1779377	18.9109092	1.670833587	1.014696018	3.288005366	0.839075553	0.093908165	18.19623148	0.440270748	0.397585219	0.002439173	0.387828526	0	44.40758583	2.292822733	0.19513385	0.168302945	21.35130191	2.274528935	0.423196536	0.464662479	15.35093603	0.282944082	0.369534728	0.135374108	0.001219587	0.002439173	17.05225928	1.18421855	0.15244832	0.362217208	0.015854625	0.026830904	17.96085127	0.395146045	0.651259223	3.289224953
C058	1	1	0.052557062	2.892783594	6.171700704	1.125150163	0.676806247	0.135146731	185.2432641	18.59876437	1.194868715	1.142311653	2.441221898	0.750815171	0.056847434	15.0334649	0.301398661	0.577055088	0.002145186	0.311051999	0	47.70465076	2.187017333	0.247769006	0.191994165	23.84696242	2.726531663	0.44619873	0.445126137	17.29127338	0.32177793	0.360391282	0.170542303	0.001072593	0.001072593	17.93161146	1.61532521	0.180195641	0.397932041	0.025742234	0.034322979	19.94486871	0.452634289	0.668225502	3.218851896
C058	2	1	0.045513654	3.015821413	6.096662332	1.252709146	0.676202861	0.11053316	212.6560468	18.48504551	1.064152579	1.030559168	2.16840052	0.723883832	0.087776333	14.88838318	0.418292154	0.523407022	0.004334634	0.291504118	0.001083658	48.95643693	2.268097096	0.283918509	0.244906805	25.02058951	2.881447768	0.477893368	0.540745557	18.28023407	0.33159948	0.426961422	0.16579974	0.002167317	0.005418292	17.98764629	1.711096662	0.208062419	0.480060685	0.016254876	0.027091461	21.08149111	0.48331166	0.795405288	3.067837018
C058	3	1	0.073029652	2.960190541	5.700462244	1.070548303	0.689632279	0.160167304	234.6592088	24.38609449	1.58341563	1.095444775	2.030722247	0.585896978	0.057261886	13.20425896	0.414941203	0.448966381	0.002489647	0.314525432	0.000829882	44.56136565	2.184250492	0.338592022	0.237346368	23.46907443	2.401679682	0.445646852	0.4622445	16.91798272	0.30705649	0.377596495	0.156017892	0.001659765	0.004149412	15.815069	1.400011618	0.207470601	0.425729674	0.019087295	0.027386119	18.94621532	0.468883559	0.713698869	2.894629831
C058	5	1	0.075713454	2.306348282	3.589594254	0.528052805	0.524170064	0.16113376	195.1737527	26.51523976	5.421277422	0.927004465	3.348864298	0.992040381	0.157251019	16.08231411	0.75033974	0.5746457	0.010677538	0.428072219	0.000970685	37.17627645	1.801591924	0.277615997	0.204814599	18.2692681	1.849155504	0.491166764	0.481459911	13.09648612	0.345563968	0.387303436	0.138807998	0.003882741	0.007765482	13.35857115	1.253154727	0.228111046	0.329062318	0.026208503	0.036886042	14.70199961	0.502814987	0.600854203	2.710153368
C059	Baseline 1	1	0.20751565	0.354915346	5.198873982	0.537575362	0.533529096	0.316186799	50.42341285	15.55615928	1.381510876	2.226602466	2.680362314	0.705784426	0.050867346	7.616807034	0.256648882	1.047982936	0.032370129	0.464164533	0	53.43614703	6.077491777	0.112139377	0.129480517	23.37527963	0.97977445	0.506361308	0.595957202	13.3521003	0.281504517	0.427170099	0.159538494	0.010404684	0.012138798	12.25440609	0.594223088	0.056069688	0.102890768	0.007514494	0.030636015	13.25961422	0.289019012	0.44451124	3.80464627
C059	Baseline 2	1	0.048315338	0.64755974	11.45409036	1.087095107	0.891820616	0.161051127	82.54876829	19.57375135	1.282369599	2.451332363	1.374302951	0.609981144	0.059723126	1.499117574	0.064420451	0.634138813	0.008723603	0.4704035	0.001342093	55.53713906	5.314687192	0.166419498	0.152327524	30.72721294	1.350816328	0.532810812	0.502613726	17.27944384	0.261708081	0.332838996	0.198629723	0.006039417	0.010065695	14.32281356	0.555626388	0.080525564	0.119446253	0.004026278	0.020131391	16.59967387	0.279155287	0.363036082	2.0017313
C059	1	1	0.035798623	0.543887856	8.854192835	0.826508567	0.616741195	0.127493343	122.6536201	18.22840778	1.602145405	2.338215344	1.992790032	0.65379591	0.059036326	2.449379491	0.091694719	0.683314073	0.010048736	0.472290609	0.000628046	55.7805356	5.875998593	0.138170125	0.118072652	29.33979802	1.020574788	0.417650605	0.415766467	16.22933729	0.195322313	0.277596342	0.179621163	0.001884138	0.00314023	14.24157162	0.535723258	0.067828971	0.1105361	0.005024368	0.018213335	15.57240115	0.207255188	0.287645079	2.60262272
C059	2	1	0.039394742	0.555401277	11.5872206	1.069470367	0.728479815	0.125934011	101.5086249	16.9914042	1.737889346	2.527721628	2.031735371	0.6400031	0.061352467	1.576435486	0.086539269	0.554109647	0.004520708	0.275763192	0	56.36095917	5.362205589	0.138204504	0.122704933	30.98041242	1.157301266	0.444321022	0.461112223	17.66111481	0.210535833	0.325490981	0.210535833	0.006458154	0.013562124	14.82340177	0.516006536	0.064581544	0.116246779	0.005166524	0.023895171	16.73049476	0.215056541	0.322261904	2.217730217
C059	3	1	0.029178168	0.557886567	10.08689258	0.851418934	0.690939012	0.110293474	98.57552185	16.12385549	1.230735115	2.541418409	1.768780528	0.719533616	0.067109786	2.092658189	0.10445784	0.728287066	0.00525207	0.449343783	0	56.74044853	6.299566412	0.122548304	0.135386698	30.09611288	1.144951302	0.430086192	0.385151814	17.17835447	0.202496484	0.270189833	0.188490964	0.004668507	0.011671267	14.06154259	0.606322325	0.063024842	0.08344956	0.007586324	0.022175407	16.6554817	0.219419821	0.292948804	2.553089676
C059	5	1	0.037662715	0.650466468	9.968849796	0.761100693	0.703821981	0.090233587	87.62465966	19.82863465	1.439814197	2.605789073	2.20483809	0.608880554	0.064340471	2.20483809	0.126327022	0.700683421	0.010984958	0.420566981	0.00156928	54.00440968	5.559958257	0.1396659	0.135742701	28.92261097	1.20677615	0.444890817	0.436259779	17.0109928	0.221268449	0.298163158	0.124757742	0.00313856	0.007846399	13.53817665	0.550032563	0.086310388	0.116911344	0.00235392	0.022754557	16.23969179	0.247946205	0.348380111	2.27310176
C059	7	1	0.023214714	0.581865564	8.510064702	0.626048406	0.589354182	0.071890726	115.1329978	21.09169063	1.878894081	2.352174694	2.296758926	0.765336688	0.074886173	2.700395399	0.139288282	0.672477834	0.006739756	0.271836808	0.001497723	53.13997723	5.810418164	0.135543973	0.127306494	28.39384136	1.246854781	0.459801102	0.540678169	17.72031512	0.256859573	0.392403547	0.131050803	0.003744309	0.009735202	12.56290439	0.481518092	0.080128205	0.125059909	0.002995447	0.023214714	16.61199976	0.281572011	0.41112509	2.51467769
C060	Baseline 1	0	0.038409833	0.803114688	6.809015835	0.427745867	0.420762261	0.071581961	154.1980201	15.55772823	0.357909807	0.703598303	1.195942525	0.78216387	0.027934424	4.612671753	0.040155734	0.701852401	0.001745901	0.157131135	0	63.84412591	5.454196274	0.050631143	0.033172128	24.29596522	2.245229324	0.064598355	0.08205737	18.57639192	0.04713934	0.075073764	0.13967212	0	0	26.54643225	3.45339316	0.013967212	0.036663931	0.003491803	0.017459015	19.51219512	0.048885242	0.068090158	10.43350734
C060	Baseline 2	0	0.010068297	0.635980736	9.965935596	1.149463863	0.340644035	0.03020489	91.31441612	15.05713758	0.740019801	0.775258839	1.122615072	0.443005051	0.013424395	3.337640327	0.046985384	0.35574648	0	0.137600054	0	64.1853909	6.242343899	0.02852684	0.018458544	27.0300203	2.691591294	0.052019532	0.050341483	20.54268119	0.038595137	0.048663434	0.095648818	0.001678049	0.001678049	24.46260467	2.176430118	0.006712198	0.015102445	0.003356099	0.010068297	22.97585287	0.036917088	0.050341483	8.660413136
C060	1	0	0.001625118	0.58179218	8.603373745	1.070952644	0.316897975	0.01462606	90.66369812	14.31241265	0.825559853	0.672798778	1.222088601	0.38027757	0.008125589	4.152176033	0.05200377	0.409529691	0.003250236	0.136509897	0	64.25390841	6.389963272	0.024376767	0.016251178	25.04469074	2.733448175	0.058504242	0.047128417	19.55504274	0.039002828	0.045503299	0.095881951	0	0	25.84749894	2.440926967	0.009750707	0.029252121	0	0.013000943	21.23378945	0.034127474	0.047128417	10.99717229
C060	2	0	0.00255833	0.688190749	8.39515964	1.062986083	0.308278756	0.01534998	106.4802497	14.16163528	0.776453131	0.648536635	0.883902988	0.448986901	0.01534998	4.477077364	0.047329104	0.422124437	0	0.133033156	0	64.50573066	6.211625051	0.025583299	0.023024969	25.21106222	2.755321326	0.047329104	0.074191568	19.43946991	0.028141629	0.067795743	0.135591486	0.001279165	0	25.94786124	2.664500614	0.008954155	0.031979124	0.001279165	0.014070815	21.30449243	0.026862464	0.067795743	10.63497749
C060	3	0	0.00782493	0.632515193	9.0990897	1.285896867	0.324734604	0.023474791	104.7575576	13.57494979	0.873783875	0.607736248	1.04332403	0.49949138	0.019562326	4.058530478	0.043037116	0.464279194	0.001304155	0.088682543	0	65.31599677	6.182999035	0.019562326	0.01043324	25.69446256	2.75437544	0.071728527	0.063903597	19.69926185	0.046949581	0.056078667	0.118678108	0	0	26.4939096	2.686559378	0.01564986	0.027387256	0.00260831	0.006520775	21.88372154	0.048253736	0.048253736	10.64320926
C060	5	0	0.007363879	0.690731822	10.06494941	1.38293642	0.38734002	0.02061886	109.0796624	14.33010795	0.888083771	0.655385204	1.197366677	0.416795535	0.022091636	3.319636519	0.029455515	0.396176674	0.001472776	0.113403732	0	64.42804754	6.665783001	0.02061886	0.01030943	26.74708022	2.671615193	0.057438254	0.053019927	20.71459079	0.032401066	0.048601599	0.094257647	0	0	24.46869615	2.493409329	0.016200533	0.017673309	0.001472776	0.005891103	23.29194834	0.039764945	0.051547151	9.095862973
C065	Baseline 1	1	0.023137162	0.786663503	5.251542477	1.467726626	0.155434267	0.048647366	87.0111533	13.02325581	0.261627907	0.66741813	1.194826768	3.084361652	0.049240626	0.352990033	0.000593261	0.30671571	0.000593261	0.207641196	0.000593261	43.9801851	2.867821547	0.154841006	0.142382534	21.01862838	0.504271476	0.162553393	0.198742288	14.98872805	0.133483626	0.1910299	0.08483626	0	0	13.39997627	0.797342193	0.018984338	0.039155197	0.016018035	0.014831514	15.48232084	0.118058851	0.164926436	2.907570005
C065	Baseline 2	1	0.002750597	0.339011023	5.575459178	1.556837639	0.130653335	0.023380071	93.63924551	13.19667453	0.696588573	0.46828906	2.109019894	2.319440529	0.061888422	2.148903543	0.013752983	0.337635725	0	0.094207931	0	63.70587871	5.206191593	0.062576071	0.059137826	27.34092956	0.807300083	0.156096353	0.142343371	19.83867751	0.123089195	0.136842178	0.120338598	0	0.000687649	21.95113565	1.256334968	0.015128281	0.044009545	0.002750597	0.006188842	24.28295387	0.125152142	0.156784003	5.166995592
C065	1	1	0.003910741	0.398113458	5.731582364	1.57602872	0.126708016	0.025810892	75.92078403	15.50217828	0.746951577	0.449735243	1.736369111	2.275269255	0.04927534	2.25962629	0.024246596	0.376213307	0.000782148	0.07586838	0.000782148	61.27584022	4.861051364	0.073521935	0.053968229	26.8581887	0.839245071	0.175983356	0.157211798	19.94634463	0.142350981	0.147043871	0.132183054	0.000782148	0.002346445	20.46647322	1.263169421	0.025810892	0.059443267	0.001564296	0.007821482	24.28570311	0.147043871	0.175983356	4.627189037
C065	2	1	0.007020097	0.486939429	5.728398844	1.645255372	0.123808977	0.043396961	100.4416279	15.54568487	1.013446676	0.507361529	2.121983752	2.746772351	0.076582872	2.032637067	0.014678384	0.377808836	0	0.102110496	0	59.50489173	4.574550235	0.0746683	0.062542679	27.37582406	0.818160352	0.260381766	0.250170716	19.75582828	0.217622995	0.241236048	0.106577831	0	0	18.72834141	1.143637559	0.029994958	0.086793922	0.003190953	0.007658287	23.58114274	0.227195854	0.282718437	4.226736357
C065	3	1	0.009738343	0.474744216	5.808312893	1.539266825	0.126598458	0.041387957	66.99066945	14.02808295	1.314676291	0.495438195	2.38771995	2.429716553	0.079732682	2.288510581	0.015824807	0.34449388	0	0.083993208	0	62.62850048	4.695707217	0.083384561	0.064516522	28.58812287	0.836280196	0.270239015	0.202070615	19.911868	0.216069483	0.194766858	0.116251468	0.001217293	0.000608646	20.3981765	1.110171091	0.039562018	0.09555749	0.001825939	0.006086464	24.86442401	0.23189429	0.252588269	4.205138193
C065	5	1	0.007020705	0.452835487	5.805538166	1.644015141	0.142169281	0.059090936	84.75044318	11.84919525	0.820252394	0.536498891	3.386320156	2.356616722	0.059675994	2.746850921	0.011701175	0.289019032	0.000585059	0.061431171	0	60.93153057	4.583350398	0.097119756	0.072547287	27.79029153	0.734248755	0.28024315	0.21881198	20.06459049	0.227002802	0.210621157	0.098289873	0	0	20.12368142	0.96476191	0.046219643	0.10472552	0.001755176	0.002925294	24.05586141	0.241044213	0.262691387	4.527184756
C067	Baseline 1	0	0.001283985	2.139761821	1.653773312	0.148300324	0.101434854	0.010271884	92.14457677	14.58607518	1.160080891	0.444900973	1.243539948	0.249735178	0.035951594	7.77966809	0.352454017	0.155362244	0.006419927	0.112990723	0	34.51673996	1.540140596	0.041087536	0.037235579	21.84251918	1.018842487	0.268352968	0.396109524	12.49767278	0.132250506	0.164992136	0.151510288	0.001283985	0.006419927	8.657272173	1.371296504	0.03274163	0.068051231	0.007703913	0.019901775	14.18675569	0.132250506	0.180399961	0.726093795
C067	Baseline 2	0	0.008744753	2.123725765	5.840245852	0.559664201	0.433489906	0.029982011	114.2914251	15.67309614	1.352938237	0.724565261	1.16804917	0.356036378	0.026234259	12.89726164	0.449730162	0.217369578	0.009994004	0.157405557	0	56.06011393	2.239906056	0.078702778	0.062462522	36.05836498	2.232410554	0.49970018	0.619628223	21.19603238	0.302318609	0.329802119	0.159904058	0.002498501	0.004997002	14.35513692	2.11123326	0.123675795	0.16615031	0.006246252	0.006246252	25.01374175	0.354787128	0.368528883	0.881970818
C067	1	0	0.009084067	2.181473695	6.204417452	0.560616678	0.42435568	0.024656752	118.9584469	19.10249423	1.736354434	0.789016066	1.32757144	0.371149005	0.033740819	8.315814062	0.346492253	0.205040359	0.006488619	0.151833684	0	56.3432739	2.538347738	0.097329284	0.054504399	35.51999792	2.081548963	0.445119261	0.534662202	20.68961042	0.241376625	0.289392406	0.186872226	0	0.001297724	14.73435594	2.520179605	0.115497418	0.159620026	0.006488619	0.015572686	24.35178697	0.302369644	0.343896805	1.025201796
C067	2	0	0.005890062	2.356761055	5.80612861	0.553665827	0.399787958	0.024296506	162.3764928	18.08838038	1.683085214	0.647906819	1.333362784	0.398315442	0.036812887	11.1543049	0.536731899	0.257690212	0.012516382	0.132526395	0.000736258	54.3424482	2.308904301	0.106757374	0.069944486	34.62325691	2.123367348	0.500655269	0.615511478	20.49815199	0.288613038	0.306283224	0.198789592	0.001472515	0.008098835	13.89318373	2.297124177	0.131053879	0.187009468	0.010307608	0.017670186	24.06311201	0.357085008	0.38285403	0.966706425
C067	3	0	0.008718903	2.420948617	5.459001783	0.468883205	0.396225684	0.024219174	183.7402155	18.84736108	2.030535534	0.735294118	1.412462218	0.376850345	0.018406572	9.764202124	0.335193366	0.201503526	0.00968767	0.156940246	0.001937534	53.26765093	2.742579245	0.102689297	0.065876153	32.71332248	1.930752538	0.464039371	0.460164303	18.94617531	0.266410912	0.217972565	0.167596683	0.000968767	0.003875068	13.52398667	2.128380997	0.112376967	0.112376967	0.00968767	0.018406572	23.12640471	0.321630629	0.268348446	0.921297373
C067	5	0	0.011384983	2.317982581	6.402914556	0.381396937	0.455399328	0.017077475	196.4103148	20.54875619	1.631468094	0.57608015	1.516479763	0.46792281	0.029600956	10.62446633	0.3392725	0.151420277	0.001138498	0.196960209	0	52.79102863	2.897478226	0.124096317	0.063755906	31.40092218	1.536972733	0.391643422	0.314225537	18.19775716	0.229976661	0.192406216	0.122957819	0	0.002276997	13.71662777	1.818181818	0.101326351	0.125234815	0.003415495	0.009107987	22.36010702	0.29145557	0.256162122	1.003017021
C068	Baseline 1	1	0.076137954	0.95069553	4.428348012	0.441394353	0.117293604	0.188287102	158.3031525	23.02349988	1.087538069	1.228496173	1.781010783	2.662770598	0.311754054	1.326240843	0.104946909	1.695612808	0.007202239	0.218124949	0.001028891	47.18701128	2.073215903	0.052473455	0.042184542	28.05992263	2.551650342	0.318956293	0.576179109	17.30389332	0.22738497	0.37348753	0.099802453	0.001028891	0.004115565	13.03502346	1.674006091	0.019548934	0.078195736	0.007202239	0.013375586	19.31846242	0.212980492	0.343649683	1.619474854
C068	Baseline 2	1	0.019511005	0.892018779	6.260593866	0.773733309	0.382903481	0.045728919	179.4914944	20.51399305	0.856045363	1.214560088	1.829156759	4.037558685	0.245107006	3.755868545	0.15242973	2.237058716	0.02804707	0.276812389	0	58.31900494	2.947381257	0.156697762	0.123163222	28.91591976	3.071154198	0.364002195	0.399975611	18.43180294	0.215840498	0.231083471	0.190842022	0.002438876	0.008536065	21.65111883	2.148649473	0.106091092	0.228644595	0.019511005	0.032924822	25.22773002	0.279251265	0.345100908	2.885189927
C068	1	1	0.022853854	0.889607422	4.950821892	0.697465762	0.345347125	0.055864976	163.8909109	21.34465304	1.38900645	1.291665961	2.406426165	4.194105399	0.310643124	3.61598754	0.152359026	2.944761389	0.010157268	0.412215808	0	57.28699362	3.489021686	0.165055611	0.12188722	24.66438692	2.663743631	0.3318041	0.3665081	15.90205008	0.222613465	0.246313758	0.163362733	0	0.001692878	23.50984409	2.797480997	0.120194342	0.274246246	0.016082342	0.046554147	24.21746712	0.307257368	0.391054832	3.495793198
C068	2	1	0.018772599	0.913327729	6.499400093	0.984337123	0.483190362	0.053052996	177.0704952	21.91088729	1.135334111	1.213689305	1.687901468	3.117883757	0.266897379	2.861596977	0.13304059	2.68774639	0.022853598	0.276691778	0.0008162	58.58030183	3.019123565	0.165688587	0.12569479	28.41681698	3.179914952	0.37871677	0.429321167	18.26084118	0.237514181	0.249757181	0.174666786	0.0016324	0.011426799	21.95577829	2.468188607	0.097127792	0.239962781	0.008978199	0.033464197	25.579706	0.288934777	0.353414572	2.762836784
C068	3	1	0.030622313	1.102403285	4.324551156	0.65441018	0.32663801	0.070317905	297.6874483	38.16674417	2.149232741	1.156842953	2.420296923	2.555261934	0.259722585	2.986242642	0.145172449	1.850948725	0.022683195	0.389016797	0.003402479	42.87350716	2.936339613	0.221161153	0.142904129	17.37532749	1.725056992	0.344784566	0.288076578	11.69772374	0.246112667	0.215490354	0.129294212	0.00226832	0.005670799	18.37792471	1.6853614	0.208685395	0.310759774	0.040829751	0.052171349	18.24976466	0.366333602	0.356126164	2.974901045
C068	5	1	0.02860221	0.646409946	4.113951205	0.286975507	0.292695949	0.05720442	112.3361332	22.10378789	3.417010688	1.328095951	2.817317685	5.18653408	0.593972561	3.533326342	0.164939411	2.634263541	0.026695396	0.358481032	0.000953407	54.04387579	2.975583247	0.163986004	0.090573665	25.21570833	2.277689323	0.397570719	0.326065194	15.81416191	0.280301658	0.225004052	0.146824678	0.004767035	0.006673849	20.46106763	2.405445861	0.406151382	0.367061695	0.072458932	0.074365746	22.1600389	0.490051198	0.367061695	3.219655439
C068	7	1	0.054732233	0.48332772	4.922532839	0.627315594	0.349444257	0.103570226	130.6879421	17.90080835	0.698888515	1.239474571	0.954866959	4.670764567	0.825193668	3.188784102	0.285449646	3.075109464	0.031997305	0.349444257	0.001684069	63.10373863	3.493600539	0.179353318	0.136409566	30.37891546	2.820815089	1.093802627	1.333782418	19.67665881	0.940552375	1.125799933	0.173459077	0.003368137	0.008420344	23.2940384	3.058268777	0.443752105	0.689626137	0.044627821	0.070730886	26.813742	1.0441226	1.274840013	3.055742674
C070	Baseline 1	0	0.064669893	0.839255352	12.26766069	0.406185058	0.43089041	0.143872346	58.80237171	10.02528665	0.787664763	0.940256645	0.991120606	2.145005886	0.219441659	1.053610615	0.066123149	0.523898795	0.002179884	0.279751784	0.002179884	56.18433099	2.319396608	0.184563515	0.139512578	37.05148886	1.477234744	1.106654459	0.590748572	18.25289561	0.446149598	0.363314005	0.231794335	0.005813024	0.004359768	15.17780587	0.289197948	0.13515281	0.111174086	0.022525468	0.026158608	16.23068986	0.457775646	0.360407493	1.404571943
C070	Baseline 2	0	0.015065346	0.463259388	12.18221536	0.382283153	0.197732665	0.04331287	104.79078	10.28774811	0.619562352	1.131784114	0.807879176	2.265451395	0.231629694	2.623253361	0.109223758	0.497156416	0.007532673	0.248578208	0.003766336	68.14244285	2.734360288	0.137471282	0.099807917	43.82885767	1.89635042	1.280554405	0.493390079	22.11027833	0.463259388	0.312605928	0.335203947	0.005649505	0.003766336	19.75066852	0.363451471	0.314489096	0.352152461	0.016948514	0.013182178	20.48510414	0.630861361	0.538586117	1.483936575
C070	1	0	0.019520575	0.564144608	10.06285625	0.325993597	0.32404154	0.060513782	105.5867885	13.19590849	1.266885297	1.520652768	1.081439838	2.104317951	0.183493402	2.889045053	0.115171391	0.536815804	0.003904115	0.32404154	0.005856172	65.41149371	2.623565238	0.15421254	0.099554931	42.03170141	1.88959163	1.25712501	0.437260873	21.84742719	0.476302022	0.322089482	0.267431873	0.003904115	0.00780823	18.83930663	0.370890919	0.310377138	0.458733505	0.01561646	0.013664402	19.89732178	0.628562505	0.630514562	1.68852971
C070	2	0	0.026213608	0.711044121	11.70601438	0.347330308	0.312924947	0.075364123	137.7885545	11.67652408	0.884709275	1.012500614	0.671723709	2.719661844	0.239199174	2.016809476	0.106492783	0.576699379	0.001638351	0.326031751	0.001638351	66.85125416	2.629552566	0.185133607	0.131068041	43.15251405	1.879188033	1.494175664	0.620934843	20.9250127	0.553762472	0.414502679	0.263774432	0.004915052	0.006553402	19.19655291	0.360437112	0.286711339	0.327670102	0.027851959	0.021298557	19.59794879	0.6455101	0.575061029	1.456493602
C070	3	0	0.015003001	0.733480029	10.47709542	0.303394012	0.376742015	0.065013003	106.6963393	11.90738148	1.380276055	1.25858505	1.476962059	2.363806095	0.26171901	3.283990131	0.158365006	0.521771021	0.005001	0.353404014	0.003334	65.0930186	2.633860105	0.191705008	0.133360005	41.86337267	1.793692072	1.226912049	0.456758018	20.91251584	0.473428019	0.266720011	0.290058012	0.001667	0.010002	18.63372675	0.415083017	0.270054011	0.280056011	0.025005001	0.018337001	19.50390078	0.575115023	0.413416017	1.728679069
C070	5	0	0.029157555	0.743517651	10.84036239	0.09163803	0.524835989	0.04998438	149.734458	13.5041133	0.933041758	1.178798292	1.274601687	2.305529522	0.216598979	1.866083516	0.064563157	0.451942101	0.006248047	0.329063834	0.002082682	65.31917109	2.830365511	0.247839217	0.160366552	41.65573258	1.530771634	1.187129022	0.487347704	19.8458815	0.520670624	0.351973342	0.227012392	0.002082682	0	19.17109237	0.316567739	0.185358742	0.139539727	0.037488285	0.027074872	18.29428304	0.570655004	0.401957722	1.366239717
C072	Baseline 1	1	0.053404539	3.090180847	6.258041024	0.271877655	0.347129506	0.12865639	179.3421532	22.68236436	1.259861634	0.929724481	1.106930453	0.43937371	0.038839665	8.622405632	0.070396893	0.196625804	0.004854958	0.373831776	0	48.82145891	3.012501517	0.174778493	0.126228911	28.84087875	2.628959825	0.303434883	0.427236315	17.1938342	0.247602864	0.400534045	0.041267144	0	0	12.86321155	0.563175143	0.053404539	0.148076223	0.012137395	0.021847312	18.82995509	0.216045637	0.36169438	1.966258041
C072	Baseline 2	1	0.007634171	3.074026007	8.372140367	0.366440186	0.234114563	0.015268341	166.101738	19.09306054	1.335979846	0.855027101	1.226556735	0.447871339	0.015268341	9.542713184	0.0432603	0.23156984	0.002544724	0.343537675	0	51.32198387	3.094383795	0.05089447	0.025447235	30.63847113	2.707585821	0.127236176	0.0865206	18.24057816	0.078886429	0.081431153	0.053439194	0	0	13.69061251	0.821945696	0.010178894	0.025447235	0.002544724	0.002544724	20.36033285	0.076341705	0.091610047	1.91108736
C072	1	1	0	2.616692003	8.570289331	0.361352705	0.191890747	0.017444613	201.108979	20.13856007	1.624841129	0.989358786	1.552570588	0.453559947	0.014952526	6.215266529	0.079746804	0.179430309	0.002492088	0.274129638	0	52.7874	3.449049269	0.029905051	0.022428789	30.20908615	2.526976849	0.129588556	0.072270541	18.00782516	0.089715154	0.064794278	0.047349665	0	0	14.98243078	0.812420565	0.014952526	0.012460438	0	0	20.81391582	0.087223067	0.069778453	2.100829865
C072	2	1	0.012565656	2.862456334	8.858787163	0.392048453	0.233721193	0.035183836	192.2520168	19.55467317	1.666205926	1.10829082	1.344525144	0.444824206	0.017591918	6.780427735	0.070367671	0.221155538	0.002513131	0.273931291	0	53.32361589	3.181623985	0.037696967	0.020105049	31.64032068	2.754391697	0.148274735	0.077907064	18.69518233	0.075393933	0.06785454	0.072880802	0	0.002513131	14.25447966	0.83687266	0.012565656	0.035183836	0.005026262	0	21.2133397	0.072880802	0.085446458	1.739086728
C072	3	1	0.016153784	3.284602752	7.880354306	0.317691086	0.188460814	0.032307568	235.2717874	26.41682147	2.129607194	1.076918935	1.464609752	0.285383518	0.010769189	6.009207657	0.086153515	0.145384056	0	0.228845274	0	46.07866893	3.06383437	0.034999865	0.021538379	26.44105215	2.024607598	0.091538109	0.051153649	15.01224995	0.059230541	0.048461352	0.04038446	0	0	12.48149046	0.638074469	0.005384595	0.013461487	0	0.005384595	16.93724255	0.053845947	0.037692163	1.693455025
C072	5	1	0.007874481	2.821032738	6.730712444	0.232297183	0.143709274	0.019686202	146.4358131	23.46792133	3.634072878	0.836663582	1.543398232	0.383880938	0.021654822	7.531940863	0.214579601	0.20670512	0.00196862	0.29923027	0	48.96549009	3.584857373	0.043309644	0.033466543	27.86975609	2.120203949	0.114179971	0.059058606	15.70368329	0.064964466	0.047246885	0.047246885	0	0	12.7310668	0.568931236	0.013780341	0.023623442	0.00196862	0.00393724	17.8002638	0.074807567	0.064964466	2.317065968
C072	7	1	0.00953698	2.65128034	7.229030566	0.209813552	0.183586858	0.026226694	165.4856707	21.7562348	1.528300987	1.025225311	1.06814172	0.476848982	0.030995184	8.008678651	0.26703543	0.214582042	0.00476849	0.381479186	0	50.76534262	3.769491202	0.030995184	0.023842449	28.97811263	2.160125888	0.238424491	0.305183348	17.06165657	0.193123838	0.298030614	0.054837633	0.002384245	0.002384245	13.25401745	0.674741309	0.035763674	0.081064327	0	0.007152735	19.62948834	0.200276572	0.293262124	2.441466787
C078	Baseline 1	1	0.025485643	0.95004814	4.809707198	0.757489947	0.082120406	0.103358441	92.93056578	18.5931925	0.502633516	1.718865039	1.580109871	0.880670556	0.026901512	0.12034887	0.002831738	0.590417398	0.001415869	0.144418644	0	41.0672821	3.382511185	0.052387155	0.046723679	15.86056521	0.506881124	0.172736025	0.16565668	9.564195503	0.113269525	0.147250382	0.059466501	0	0.001415869	17.64739197	2.217250949	0.042476072	0.079288667	0.008495214	0.018406298	10.4476978	0.131675823	0.157161466	8.207792943
C078	Baseline 2	1	0.013462992	0.428744524	5.678275908	0.826420605	0.05178074	0.057994428	173.7212746	21.77380102	0.881308189	0.944480691	2.717453216	0.471204731	0.016569837	0.596514121	0.007249304	0.474311575	0	0.091134102	0	59.08285954	5.91853854	0.042460207	0.034175288	24.62070608	0.715609822	0.212301033	0.118060086	13.19269684	0.15119976	0.108739553	0.043495821	0.001035615	0	22.87258831	2.142687006	0.060065658	0.12738062	0.016569837	0.034175288	15.12722528	0.169840826	0.164662752	11.46425576
C078	1	1	0.013838596	0.27907835	4.631316742	0.712687686	0.042669004	0.050741518	124.106834	21.04850428	1.132458427	1.150909888	4.295730793	0.485504071	0.026523975	0.822243236	0.014991812	0.483197638	0.001153216	0.121087714	0	59.45406739	6.956200844	0.054201167	0.032290057	20.31390548	0.599672487	0.148764905	0.073805845	12.00382868	0.106095901	0.068039763	0.035749706	0	0.001153216	25.27273566	2.267223286	0.0565076	0.131466661	0.011532163	0.031136841	13.86742625	0.117628065	0.142998824	15.2558987
C078	2	1	0.016605976	0.346353209	5.266466604	0.818437378	0.077099173	0.08421602	237.6516778	25.46882228	0.964332736	1.1363232	3.3888052	0.545624918	0.027281246	0.60018741	0.013047552	0.65237762	0	0.112683407	0	56.19106361	5.479972007	0.061679339	0.037956516	21.11924277	0.714056958	0.295349141	0.160129052	11.86141127	0.239600508	0.15775677	0.043887222	0.001186141	0.002372282	23.75603449	2.698471064	0.085402161	0.145895359	0.017792117	0.045073363	14.38433345	0.249089637	0.193341004	11.88513409
C078	3	1	0.012310447	0.349169045	2.742991439	0.433103911	0.031335684	0.073862683	295.7372279	44.72609255	2.458732024	1.355268312	4.374685244	0.387219518	0.024620894	0.455486542	0.015667842	0.352526439	0.001119132	0.127580997	0.001119132	37.80202563	4.653349001	0.101840971	0.073862683	11.84488837	0.445414358	0.421912596	0.339096861	8.312909182	0.36707515	0.320071624	0.007833921	0.002238263	0	16.20278664	1.271333445	0.329024677	0.317833361	0.062671367	0.087292261	8.545688546	0.501370936	0.400649096	10.85333781
C078	5	1	0.008910129	0.036450529	3.478190434	0.403385849	0.029970435	0.072091045	138.3500061	25.33230732	3.547041432	1.539022316	4.368393342	0.768701146	0.108541574	0.849702321	0.059940869	0.643959337	0.005670082	0.162002349	0.006480094	55.28735167	5.406018387	0.093961362	0.078571139	16.89846503	0.601838727	0.314284557	0.211413065	10.60386376	0.257583735	0.196832854	0.03726054	0.001620023	0.001620023	26.52950468	2.430845247	0.663399619	0.596978656	0.200882913	0.243003524	12.5381718	0.596168644	0.423636143	16.31120651
C078	7	1	0.024436828	0.010932265	3.779991383	0.562047034	0.045015209	0.160125528	100.9626824	23.25807219	2.086133386	0.761400102	2.682263365	0.834710584	0.210928407	1.004482229	0.116396468	0.582625416	0.005144595	0.10353498	0.012861488	62.03481605	5.591531996	0.104178054	0.10353498	19.21570645	0.686160396	0.58326849	0.615422211	11.95732558	0.515102603	0.580053118	0.04372906	0.003215372	0.003858446	30.20456197	2.489341042	1.176183096	1.31958869	0.266232806	0.387773869	14.80485907	1.04113747	1.000623782	17.40609506
C092	Baseline 1	1	0.009190332	1.222314126	1.92077934	0.114879147	0.027570995	0.018380664	69.77299881	27.75020678	1.658854885	1.226909291	5.054682474	0.537634409	0.059737157	6.41025641	0.151640474	0.188401801	0.022975829	0.114879147	0	40.29500965	1.45207242	0.041356493	0.041356493	28.47624299	0.932818675	0.436540759	0.33544711	12.90322581	0.137854977	0.174616304	0.073522654	0	0	9.185736605	0.987960665	0.036761327	0.036761327	0	0.004595166	13.45924088	0.137854977	0.165425972	0.886867016
C092	Baseline 2	1	0.009229349	0.911398246	7.491924319	0.473004153	0.306875865	0.041532072	94.18781726	18.23719428	1.400553761	1.65205353	2.976465159	0.562990309	0.025380711	6.199815413	0.156898939	0.233041071	0.009229349	0.209967697	0	57.49653899	2.000461467	0.066912783	0.041532072	41.99815413	1.862021228	0.710659898	0.256114444	20.36686664	0.332256576	0.212275035	0.119981541	0.004614675	0.002307337	12.10659898	1.116751269	0.078449469	0.06922012	0.009229349	0.016151361	21.11905861	0.341485925	0.226119059	1.105214582
C092	1	1	0.006042114	0.788495816	7.147820308	0.404821607	0.264342467	0.025678983	108.6598592	16.56143319	1.41083351	1.815655116	3.022567294	0.590616598	0.03776321	8.330564031	0.173710764	0.190326576	0.019636869	0.19636869	0	54.20380049	1.780912963	0.06495272	0.045315851	38.90516903	1.646475937	0.651037733	0.237152956	18.90275218	0.29002145	0.188816048	0.114800157	0.001510528	0.003021057	12.17939035	1.043775113	0.074015891	0.063442192	0.013594755	0.018126341	19.54623727	0.282468808	0.184284463	1.222017462
C092	2	1	0.01004369	1.117360518	6.299904585	0.40928037	0.241048561	0.032641993	191.573344	24.93346055	1.92838849	1.795309597	3.339526942	0.266157786	0.007532768	5.521518606	0.178275498	0.09039321	0.015065535	0.07030583	0.005021845	49.02576206	1.431225832	0.092904133	0.045196605	37.02606338	1.167578969	0.657861698	0.276201476	15.79119168	0.263646864	0.195851956	0.085371365	0.005021845	0.005021845	9.415959423	0.693014614	0.042685683	0.052729373	0.007532768	0.022598303	15.99708733	0.268668709	0.213428414	0.936574097
C092	3	1	0.003941663	0.727893838	3.384574957	0.180002628	0.10116936	0.018394429	125.4762843	28.96728419	17.60346866	1.133885166	5.986072789	0.338983051	0.039416634	6.427539088	0.220733149	0.225988701	0.009197215	0.201024832	0.047299961	32.55419787	1.599001445	0.085402707	0.051241624	23.1217974	1.055051899	0.57154119	0.315333071	14.32794639	0.332413612	0.240441466	0.040730522	0.001313888	0.001313888	6.556300092	0.69110498	0.144527657	0.070949941	0.038102746	0.018394429	14.40415189	0.361319143	0.23255814	1.522795953
C092	5	1	0.003332833	0.368278092	4.377676682	0.121648419	0.098318586	0.031661917	107.2689097	25.33120032	7.785498842	1.341465447	7.930477095	0.42993551	0.15664317	9.041977037	0.7282241	0.176640171	0.01499775	0.104984252	0.023329834	40.88553384	1.686413705	0.076655168	0.053325335	29.51057341	0.774883767	0.61157493	0.29828859	13.39299105	0.30828709	0.218300588	0.048326084	0.00499925	0.003332833	8.372077522	0.744888267	0.128314086	0.086653669	0.028329084	0.019997	13.33633288	0.316619174	0.213301338	1.47144595
C092	7	1	0.027339101	0.24444373	3.600720466	0.12543823	0.102923676	0.093274581	142.3161043	23.97960825	3.219581229	1.641954263	2.713003763	0.771927567	0.41651925	9.007429803	1.666077	0.120613682	0.011257277	0.139911872	0.036988196	51.97806439	2.117976263	0.090058216	0.073976392	37.83088354	0.799266669	1.558328777	1.527773311	17.3378148	1.275288669	1.381428709	0.049853655	0.004824547	0.004824547	10.34704577	0.373098324	0.583770223	0.656138432	0.05950275	0.05307002	17.34907208	1.357305973	1.476311473	1.899263452
C097	Baseline 1	0	0.087394762	2.464532292	8.165583943	0.632155446	1.048737146	0.122352667	399.0794418	10.57476622	0.611763335	0.667113351	1.278876686	2.455792816	0.186442159	7.612083782	0.509802779	0.101960556	0.017478952	0.160223731	0	45.61423952	2.281003292	0.244705334	0.119439508	23.62863052	1.695458386	0.763247589	0.352492207	16.59043901	0.675852827	0.320447461	0.11652635	0.002913159	0.002913159	16.85844962	0.620502811	0.268010604	0.288402715	0.008739476	0.032044746	18.8015265	0.841902875	0.436973811	4.841669823
C097	Baseline 2	0	0.005079391	3.059825066	12.91689101	2.045978646	1.133720044	0.01117466	202.9379197	11.05478631	0.870607597	0.973211293	2.512266729	1.421213568	0.031492223	6.469112224	0.120889503	0.114794234	0.008127025	0.100571939	0	53.50833528	2.50617146	0.148318214	0.058920934	28.29119132	2.41677418	0.339303311	0.176762803	19.9366092	0.210286782	0.155429361	0.211302661	0.001015878	0	19.85940246	0.837083617	0.038603371	0.032508102	0.001015878	0.005079391	22.99846602	0.216382051	0.156445239	5.285614149
C097	1	0	0.005792233	3.216619846	13.63298483	2.477144815	1.194165291	0.019307442	182.9882128	11.92234547	0.865938776	0.953787637	2.650911794	1.592863969	0.050199349	5.340438472	0.092675722	0.087848861	0.010619093	0.100398699	0.000965372	53.36963132	2.703041887	0.157355653	0.077229768	28.29795245	2.16243351	0.318572794	0.162182513	19.9252802	0.181489955	0.143840443	0.141909699	0	0.000965372	19.51789317	0.743336519	0.03668414	0.050199349	0.001930744	0.006757605	22.92276058	0.203693514	0.182455327	5.222663075
C097	2	0	0.004614746	3.625651833	12.33982987	1.656693689	1.439800643	0.013844237	210.7692781	13.67656786	0.978326078	0.926025627	2.796535864	1.392114938	0.039994462	5.054684736	0.10613915	0.123059884	0.003076497	0.103062653	0	52.99112431	2.541186605	0.163054346	0.063068191	28.20532542	2.455044686	0.273808242	0.13844237	19.76034088	0.164592595	0.11690689	0.198434063	0	0	19.4726884	0.889107662	0.036917965	0.030764971	0.003076497	0.004614746	23.04142503	0.198434063	0.135365872	4.896245135
C097	3	0	0.005583206	3.601167688	12.2088757	1.447645482	1.261804492	0.012761613	235.118364	13.45393058	0.941168964	0.944359367	2.620916284	1.564892802	0.038284839	5.964458908	0.127616131	0.103688106	0.006380807	0.130008933	0	51.6606049	2.683129148	0.145960949	0.072581674	27.17106942	2.018727667	0.310266718	0.158722563	18.96455462	0.1954122	0.144365748	0.125223328	0	0	18.86485452	0.642068657	0.036689638	0.031106432	0.007976008	0.005583206	21.52246044	0.208173813	0.152341756	5.453994385
C097	5	0	0.005210844	3.538162917	13.35148444	1.86808749	1.487695895	0.018237953	221.3136537	11.43780207	1.012206402	0.782929276	2.515534828	1.214126597	0.035173195	5.044096765	0.114638563	0.119849407	0.009118977	0.072951813	0	53.81238357	2.494691453	0.149811758	0.072951813	29.48165132	2.344879695	0.328283157	0.259239477	20.66750909	0.231882548	0.242304235	0.15241718	0	0	19.22280265	0.743847948	0.035173195	0.049503016	0.005210844	0.005210844	23.6455063	0.251423212	0.254028634	4.924247359
C098	Baseline 1	0	0.012471755	2.070311354	5.469965079	0.556827185	0.330868328	0.031546204	161.9039235	9.605452358	1.561170291	0.722628166	2.522229069	0.600111512	0.044751592	4.891862547	0.138656572	0.565630777	0.002934531	0.132787511	0.000733633	61.05951228	3.383513807	0.048419755	0.038148898	41.29031311	1.505414209	0.256771429	0.156263756	20.06118496	0.134988409	0.129119347	0.204683511	0.000733633	0.001467265	13.30296094	1.702761393	0.023476245	0.063826041	0.007336327	0.026410776	19.18669484	0.137189307	0.149661062	9.259911377
C098	Baseline 2	0	0.007315557	1.466769084	6.466951973	0.725459356	0.387724496	0.02194667	120.2957923	9.356596803	1.378982406	0.902251972	2.645792945	0.625480083	0.04267408	6.518160869	0.141434093	0.663277125	0.007315557	0.124364461	0.002438519	66.72641038	3.768730873	0.028042967	0.014631113	44.05793921	1.849616543	0.308472634	0.113391126	21.69915993	0.156065206	0.096321494	0.195081507	0.001219259	0.002438519	15.53458429	2.010558787	0.029262226	0.065840009	0.006096297	0.025604448	21.05539096	0.16947706	0.113391126	11.32813929
C098	1	0	0.001820416	1.4481409	6.488872707	0.587994357	0.283984891	0.007281664	166.3450598	10.39275474	1.576480226	1.208756201	3.134756292	0.581622901	0.048241023	6.317753607	0.147453693	0.520638966	0.001820416	0.073726847	0	63.9794293	4.298002093	0.034587903	0.016383744	41.42356528	1.471806308	0.251217403	0.118327038	21.2087562	0.136531197	0.098302462	0.164747645	0.001820416	0.001820416	14.78541847	1.743048287	0.023665408	0.063714559	0.00455104	0.035498111	19.77335821	0.145633277	0.101033086	12.60182952
C098	2	0	0.004139381	1.799802965	7.235638417	0.680514277	0.436290783	0.022352659	100.1457062	9.946933132	1.098591783	0.987656365	2.149166743	0.567095231	0.043877441	6.695035226	0.137427457	0.71280145	0.009934515	0.117558427	0.001655752	66.03472113	3.446448825	0.029803545	0.016557525	43.84763766	1.743507381	0.274027038	0.149017725	21.2275749	0.134943829	0.124181437	0.22518234	0.002483629	0.000827876	15.45396594	1.986075121	0.03311505	0.057123461	0.00662301	0.016557525	20.6596518	0.149017725	0.143222591	10.10422962
C098	3	0	0.004949576	2.131411248	7.076037864	0.657674937	0.404627854	0.015467426	122.0386067	11.07591412	1.33267339	0.9979583	2.173482646	0.61127266	0.055064035	7.884056178	0.119408526	0.613747448	0.003712182	0.119408526	0.000618697	62.69133205	3.402833632	0.030316154	0.021654396	41.18727959	1.362989544	0.287694116	0.128070284	19.0434944	0.130545072	0.107653282	0.18499041	0.000618697	0.002474788	14.77819712	1.75462476	0.025366578	0.050114459	0.00618697	0.025985275	18.03068737	0.134875951	0.110746767	10.86493844
C098	5	0	0.009903177	2.465891172	7.240746243	0.686366372	0.418980582	0.026662401	159.045029	13.18874694	1.429866459	1.231802912	2.43618164	0.661227537	0.04494519	5.082615353	0.089890379	0.534009797	0.004570697	0.147785878	0.001523566	62.65587982	3.623801144	0.030471315	0.01599744	42.13649626	1.39558623	0.306998499	0.140929832	19.89319804	0.153118358	0.1112203	0.188160371	0	0	13.8400713	1.620312179	0.026662401	0.041136275	0.00533248	0.021329921	18.87697968	0.153118358	0.10588782	9.948122586
C103	Baseline 1	0	0.029220542	1.725229503	6.153359145	0.921664597	0.881486352	0.063311174	30.58660238	7.810407383	1.904205323	1.185866998	3.32505418	1.06898483	0.038960723	9.833929919	0.147320233	1.352667592	0.018262839	0.342123846	0	54.62049821	5.144032922	0.094966762	0.057223561	26.40197726	5.056371296	0.550320208	0.165583072	16.41463949	0.210631407	0.14610271	0.152190323	0.006087613	0	17.27908053	3.308008864	0.086444104	0.07061631	0.009740181	0.018262839	12.49178172	0.222806633	0.14123262	5.699223221
C103	Baseline 2	0	0.023275097	1.210305049	4.481910885	1.096838951	0.311304424	0.064006517	92.44868568	9.526788182	2.38860684	0.97028061	2.871565105	0.785534527	0.024729791	12.02449704	0.200747712	0.789898608	0.021820404	0.190564858	0	53.32761154	5.247079703	0.042186113	0.034912646	25.88918144	3.924763249	0.541146008	0.193474245	15.56958527	0.218204035	0.171653841	0.098919163	0.002909387	0	17.11883392	3.158139738	0.033457952	0.036367339	0.017456323	0.014546936	10.57125816	0.194928938	0.148378744	6.930160162
C103	1	0	0.051156129	1.433833202	5.527785086	1.375369055	0.355169692	0.112543483	71.41103218	10.52939285	2.82235669	1.128358034	2.826741501	0.966120027	0.035078488	8.445146014	0.121313105	1.202899822	0.01607764	0.282089509	0	56.43105615	5.719255167	0.049694525	0.030693677	27.24136923	5.0556871	0.641644012	0.213394136	17.07006928	0.264550265	0.201701307	0.176854044	0.005846415	0.004384811	18.00988044	3.959484346	0.048232921	0.038001695	0.011692829	0.010231226	11.67382852	0.254319039	0.178315648	6.602063784
C103	2	0	0.041522721	1.383537071	4.805009301	1.019798033	0.386991762	0.084706351	65.07606963	9.722960404	2.36679511	0.999867127	2.561121446	1.046372575	0.036539995	9.910643104	0.126229073	1.155992559	0.016609088	0.264084507	0	53.79351581	5.286672867	0.054809992	0.033218177	25.97329259	4.476149349	0.627823545	0.161108158	15.49794047	0.255779963	0.147820888	0.116263619	0.004982727	0.003321818	17.08576933	3.436420409	0.054809992	0.029896359	0.01494818	0.006643635	11.31577199	0.249136327	0.126229073	5.959340951
C103	3	0	0.039433785	1.51072191	5.108714867	1.083749201	0.32226921	0.09790457	62.99207245	10.83477244	2.97113175	1.187092914	3.05951782	1.051114344	0.033994642	9.464108457	0.172692784	1.569192695	0.025835928	0.318189853	0	51.73576644	5.013529868	0.058470785	0.038074	24.19058756	4.564800587	0.599665493	0.149576427	14.33214125	0.237962497	0.129179641	0.148216641	0.001359786	0	16.5621898	3.576236385	0.067989285	0.047592499	0.021756571	0.017677214	10.39828123	0.22436464	0.11694157	6.01161257
C103	5	0	0.020232862	1.631504405	5.922710468	1.191899498	0.457998418	0.069895341	72.96521787	11.32856328	2.713042838	1.081538433	3.275884268	0.961980613	0.03494767	7.857707801	0.101164309	1.226847168	0.023911564	0.251991098	0	55.20628322	5.540125444	0.057019883	0.036787022	26.76439752	4.865083599	0.555484025	0.17105965	16.7417735	0.248312395	0.152666139	0.156344842	0	0	17.50326485	3.851601155	0.05150183	0.058859234	0.018393511	0.011036106	11.43340629	0.224400831	0.137951331	6.671326356
C105	Baseline 1	0	0	1.206392976	7.138580992	0.391850952	0.246720969	0.009070624	218.5820801	8.212542859	1.93748526	0.526096185	0.868965767	0.462601818	0.019955373	3.223699726	0.092520364	0.337427208	0.001814125	0.112475736	0	50.04081781	2.280354843	0.030840121	0.016327123	39.02545217	0.917947136	0.484371315	0.175970103	16.45229759	0.263048092	0.134245233	0.143315857	0	0.001814125	6.429258204	1.540191934	0.012698873	0.018141248	0.001814125	0.007256499	14.81958529	0.23946447	0.119732235	2.8264064
C105	Baseline 2	0	0	0.96177508	8.969731769	0.58239685	0.225576245	0.008202773	103.0944959	8.305307194	1.763596095	0.432696251	1.010991715	0.494217045	0.016405545	5.178000164	0.088179805	0.330161595	0.006152079	0.172258223	0	66.92847182	2.647444836	0.03281109	0.020506931	53.33237634	1.129931917	0.576244771	0.157903371	19.44672299	0.266590107	0.114838816	0.205069313	0	0	8.467311951	1.587236486	0.026659011	0.018456238	0.008202773	0.004101386	18.10967107	0.262488721	0.108686736	3.36928882
C105	1	0	0	0.976057056	7.993886908	0.678553235	0.232297504	0.016301579	147.4538971	9.998981151	2.43912379	0.645950076	1.069791136	0.560366786	0.010188487	3.99184921	0.069281712	0.260825267	0	0.146714213	0.002037697	60.65410087	2.722363729	0.022414671	0.016301579	47.45593479	0.800815079	0.503311258	0.1569027	17.83800306	0.248599083	0.132450331	0.124299542	0.002037697	0.002037697	8.289353031	1.644421803	0.016301579	0.022414671	0.002037697	0.002037697	15.94090678	0.222109017	0.126337239	4.230259806
C105	2	0	0.001952934	1.009667025	8.069524461	0.548774534	0.279269603	0.015623474	187.8293135	9.704130456	2.474367738	0.490186505	1.04872571	0.45112782	0.011717606	4.862806367	0.074211503	0.2734108	0.007811737	0.124987794	0	60.46675129	2.599355532	0.015623474	0.021482277	47.1262572	1.015525828	0.593692022	0.19138756	17.6017967	0.30075188	0.15037594	0.175764086	0.001952934	0.003905869	8.505028806	1.843569964	0.021482277	0.021482277	0.001952934	0.007811737	16.2230251	0.285128405	0.15037594	3.23210624
C105	3	0	0.003095927	1.213603505	7.800188852	0.44890946	0.210523057	0.029411309	100.2507701	10.58652343	2.772402904	0.622281389	1.298741506	0.487608551	0.024767418	5.306419405	0.12693302	0.591322116	0.009287782	0.164084147	0	60.58110556	2.566523738	0.035603164	0.030959273	47.21289144	1.256946487	0.764694045	0.212071021	16.61893779	0.343647931	0.16098822	0.120741165	0.001547964	0.001547964	8.246002384	1.739911147	0.0340552	0.038699091	0.004643891	0.010835746	15.91461432	0.334360149	0.16098822	2.623798393
C105	5	0	0.005070137	1.074869021	8.179820855	0.593206017	0.234916343	0.023660639	150.0591516	9.731282745	3.072502958	0.625316884	1.409498056	0.523914146	0.018590502	5.240831502	0.103092784	0.38702045	0.006760183	0.143653879	0	61.45512929	2.974480311	0.02704073	0.025350684	46.66215988	0.986986649	0.547574785	0.175764746	17.8705425	0.28223762	0.136893696	0.196045293	0	0.001690046	9.202298462	2.210579686	0.03887105	0.052391415	0.008450228	0.005070137	15.87966875	0.26702721	0.138583742	4.534392429
C111	Baseline 1	1	0.012920655	1.979209491	12.35567041	1.470605509	0.510953192	0.044634991	89.62471369	14.87402361	1.147589123	1.072414401	1.660891525	2.128384331	0.187936806	1.51758971	0.112762084	0.710636049	0.005873025	0.257238504	0.001174605	54.13989546	3.802196511	0.132730369	0.098666823	26.97832854	3.400481588	0.873906149	0.400540318	14.15986375	0.333587831	0.239619428	0.074000117	0.00469842	0.00469842	20.73412815	0.838667998	0.091619193	0.155047865	0.028190521	0.046984202	15.17824631	0.354730722	0.245492453	4.996769836
C111	Baseline 2	1	0.001933077	1.652780731	10.30136669	1.382149968	0.425276913	0.021263846	120.4210241	15.71591502	1.575457656	0.798360751	1.302893816	0.982003054	0.057992306	4.165780673	0.121783843	0.60698614	0.011598461	0.260965379	0	60.74307475	4.797896812	0.054126153	0.023196923	30.70692621	3.889350679	0.69977383	0.172043842	15.53227272	0.230036149	0.102453075	0.088921536	0	0.001933077	22.61893255	0.904679979	0.040594614	0.040594614	0.007732308	0.009665384	17.20438422	0.224236918	0.108252305	6.531866772
C111	1	1	0.00714878	1.481227303	9.479282834	1.458351205	0.386034143	0.047181951	116.7910554	16.93546081	1.548425839	0.985101942	1.765748763	1.548425839	0.115810243	4.5123102	0.19730634	0.810671699	0.002859512	0.247347802	0.001429756	59.11040576	4.731062881	0.07291756	0.037173658	27.29690315	4.09625118	0.733464871	0.23733951	14.62068571	0.253066827	0.157273169	0.078636585	0	0.001429756	24.08281147	1.142375111	0.054330731	0.047181951	0.008578537	0.015727317	16.75245203	0.275942924	0.162992194	7.214549198
C111	2	1	0.005784359	1.797007558	10.4349838	1.357396267	0.453108129	0.023137436	119.4315903	17.69049823	2.255900046	0.879222582	2.223122011	1.050825235	0.06169983	4.012417091	0.185099491	0.709548049	0.007712479	0.273792997	0.003856239	57.24587382	4.311275644	0.055915471	0.017353077	27.6627333	4.157026068	0.746182323	0.19088385	14.76361253	0.229446244	0.1272559	0.082909147	0	0.00192812	22.40282277	1.002622243	0.034706155	0.050131112	0.005784359	0.017353077	16.79199445	0.233302483	0.138824618	6.69828783
C111	3	1	0.002363396	1.744186047	6.593874078	0.716108905	0.144167139	0.042541123	463.9653054	47.92257516	9.484307052	0.997352997	3.318207601	0.902817168	0.113442995	2.30667423	0.155984118	0.271790509	0.002363396	0.389960295	0.002363396	23.7852146	2.937700889	0.092172433	0.075628663	9.179429004	1.692191341	0.300151257	0.215069011	6.917659293	0.224522594	0.19379845	0.025997353	0	0	9.089619966	0.262336926	0.044904519	0.092172433	0.03308754	0.056721497	6.156645869	0.236339573	0.19379845	5.225467952
C111	5	1	0.006870255	1.024813072	8.381711381	0.707636289	0.219848167	0.052671957	109.9847709	23.47222699	7.501173669	0.750002863	3.124821087	1.125576815	0.232443635	4.227497052	0.420230612	0.795804564	0.022900851	0.23015355	0.017175638	47.97155714	3.519860763	0.117939381	0.082443063	22.56306322	2.669094157	0.833590968	0.282825507	10.45423837	0.300001145	0.169466296	0.064122382	0.002290085	0.00458017	18.99167554	0.839316181	0.103053828	0.224428338	0.051526914	0.128244764	11.19966107	0.319466868	0.182061764	7.554990668
C111	7	1	0.083216906	0.463418917	7.444477528	0.777963553	0.183993343	0.190101005	84.11091516	20.143072	2.713329211	0.858126627	1.73915699	2.501851385	1.116938839	4.789934572	1.100142767	1.032958476	0.03206523	0.300038936	0.025194109	56.36762023	3.569165464	0.136658956	0.116809052	26.01100906	3.319514746	1.50095814	1.030668102	12.63599093	0.900880267	0.855836254	0.083980364	0.014505699	0.01068841	23.2587435	1.003947077	1.323835918	1.552873274	0.112991762	0.212241283	14.63166976	1.605551866	1.592573082	7.007016178
C112	Baseline 1	1	0.032727144	0.965893009	2.43242287	0.313119162	0.104373054	0.05130201	33.99200396	5.77589867	0.35469148	0.336116615	0.559899519	0.531594962	0.041572318	0.99950467	0.053071044	0.632429946	0.008845174	0.079606567	0.000884517	47.230576	4.382783753	0.107911124	0.131793094	29.64548542	2.158222474	0.739456553	0.714690065	14.83689499	0.413069629	0.375035381	0.524518823	0.008845174	0.033611661	9.459029154	0.40953156	0.130908576	0.140638268	0.015036796	0.120294367	13.30225729	0.456410982	0.37857345	6.269459383
C112	Baseline 2	1	0.005795287	1.055321812	6.217184186	0.735421955	0.237027249	0.074759206	66.71302896	9.683925032	0.948688526	0.653128876	1.105740812	0.467679683	0.030135494	2.241617117	0.067804861	0.985198836	0.003477172	0.144882182	0.000579529	72.07019252	7.436512628	0.128075849	0.097360826	45.26872747	2.955596509	1.081980134	0.523314441	21.17945687	0.486224602	0.316422685	0.360466868	0.00463623	0.013329161	14.7043824	0.533745958	0.076497792	0.075338735	0.015647276	0.084031665	19.22760411	0.464782039	0.275855674	10.20260324
C112	1	1	0.027837592	0.978409491	6.630259463	0.915365532	0.253813341	0.174394328	69.06097251	9.121723966	0.873609144	0.717227376	1.05373474	0.560026855	0.049125163	2.416958006	0.080237766	1.447554795	0.007368774	0.189950629	0	71.40751779	6.873429018	0.187494371	0.16293179	43.68864472	3.455955198	1.230585326	0.623889567	20.76684379	0.581314426	0.392182549	0.546108059	0.005731269	0.011462538	15.14774393	0.734421183	0.117081638	0.102344089	0.026200087	0.108894111	19.27753261	0.563301866	0.347969903	10.54062242
C112	2	1	0.028363909	1.129491374	6.591569841	1.042373654	0.29579505	0.185378405	107.9601284	13.33508919	1.368558607	0.656421893	1.035282677	0.343405898	0.028363909	1.676509618	0.061792802	0.776968506	0.009116971	0.134728568	0.004051987	65.38083613	6.896481862	0.204625343	0.174235441	41.14184993	3.05621119	1.066685576	0.534862283	20.88292797	0.54195326	0.365691826	0.242106223	0.00607798	0.011142964	13.47893473	0.45483554	0.08407873	0.102312672	0.049636841	0.135741564	17.86419766	0.506498374	0.294782054	9.929394127
C112	3	1	0.026938016	1.233934949	5.545755524	0.737754065	0.193779925	0.168579845	203.506287	18.89137028	4.508207405	0.656940015	2.219344972	0.423187549	0.043448414	1.252183283	0.072993335	0.590029458	0.008689683	0.177269528	0.006951746	53.90992275	6.502489594	0.333683817	0.285021594	32.7253452	2.179372431	1.043630897	0.711685016	18.37259622	0.648250332	0.482277392	0.166841909	0.004344841	0.006951746	10.9724624	0.358883897	0.119048654	0.155545321	0.089503732	0.240704212	13.93912008	0.581339775	0.3423735	10.09914928
C112	5	1	0.019780828	0.858487953	6.151837639	0.670174467	0.217589113	0.132135934	117.5076156	13.46995292	2.110218776	0.531708668	1.459825137	0.371879574	0.072793449	1.572180243	0.174862523	0.895675911	0.015824663	0.1337184	0.002373699	66.70411837	6.817264707	0.278514064	0.326779286	43.41891838	2.514538909	1.391779088	0.843454524	19.5846026	0.697867627	0.47157495	0.228666377	0.000791233	0.007121098	12.21030977	0.446255489	0.159037861	0.215215413	0.130553468	0.360011077	16.16964038	0.668592001	0.379000673	10.33033983
C112	7	1	0.089997429	0.587126082	5.205279849	0.641981658	0.187708923	0.227136368	115.8241193	12.47964344	1.456244107	0.599125739	1.373103626	0.701122825	0.216850947	1.955944116	0.329133453	1.143395903	0.023999314	0.161995372	0.011142539	71.25224994	6.319533728	0.316276678	0.422559355	45.49927145	2.627067798	2.313362475	1.880517699	20.27599211	1.465672409	1.337104654	0.431987657	0.007714065	0.014571012	14.20587983	0.545127282	0.737121797	0.894831576	0.161995372	0.471415102	17.81263392	1.631953373	1.498242907	9.913431045
C117	Baseline 1	0	0	1.730282083	2.599716629	0.311279035	0.152419389	0.006440256	33.75552789	15.14318836	0.927396849	0.489459448	2.009359839	0.437937401	0.004293504	7.159417801	0.152419389	0.674080117	0.017174016	0.103044094	0	55.58584861	2.938903439	0.025761024	0.012880512	30.07814177	1.725988579	0.450817912	0.124511614	10.15413679	0.126658366	0.070842815	0.133098622	0.006440256	0.006440256	19.40663776	1.429736808	0.060109055	0.036494783	0.004293504	0.01073376	12.45330814	0.14168563	0.075136319	3.434803143
C117	Baseline 2	0	0.003285151	0.652102497	5.768725361	0.819645204	0.367936925	0.018068331	77.5804862	12.90900131	1.241787122	1.302562418	4.38239159	0.553547963	0.032851511	13.45762155	0.290735874	0.576544021	0.009855453	0.28088042	0	55.68331143	3.495400788	0.054204993	0.02956636	28.47404731	1.923455979	0.448423127	0.16261498	10.99375821	0.1478318	0.131406045	0.070630749	0.003285151	0.001642576	20.50591327	1.274638633	0.0739159	0.04434954	0.009855453	0.011498029	13.18166886	0.154402102	0.126478318	4.653416557
C117	1	0	0.010432696	0.712031507	5.688427532	0.925901776	0.352103492	0.033906262	96.76325604	16.79142432	1.301478835	1.18150283	3.904436504	0.633786286	0.031298088	10.0075637	0.336454448	0.769411335	0.015649044	0.323413578	0	55.81753215	3.075037166	0.059988002	0.02608174	29.27675334	2.013510341	0.563365588	0.182572181	11.0925641	0.198221225	0.156490441	0.06520435	0.005216348	0.005216348	20.15075246	1.43449571	0.096502439	0.067812524	0.002608174	0.007824522	13.00435565	0.206045747	0.153882267	4.157429384
C117	2	0	0.00756796	0.746200884	6.603802143	0.935399891	0.500998971	0.025731065	77.53980747	12.99267421	1.28049888	0.94902222	2.942422958	0.614518375	0.036326209	11.35194043	0.360234909	0.68414361	0.016649513	0.299691227	0	58.43978931	3.119513229	0.049948538	0.027244657	31.3253012	2.022158988	0.635708664	0.201307744	11.3564812	0.227038809	0.164981534	0.077193195	0.006054368	0.001513592	20.81189078	1.381909548	0.089301931	0.086274747	0.006054368	0.010595144	13.63443725	0.214930072	0.172549494	3.888417994
C117	3	0	0.006422278	0.834896088	6.414570863	0.859300742	0.33267398	0.023120199	116.1764328	12.16764713	1.073804814	1.211241555	3.685102885	0.813060344	0.032111388	13.06034372	0.434145966	0.838749454	0.015413466	0.285149125	0	57.77224035	3.299766229	0.066791687	0.052662676	29.41916921	1.659516531	0.563875973	0.202943972	10.48372595	0.165694762	0.147712385	0.073213965	0.002568911	0.001284456	21.45297608	1.351247206	0.105325353	0.073213965	0.010275644	0.020551288	12.39371131	0.182392684	0.169548129	4.738356411
C117	5	0	0.004942177	0.853349148	6.350696847	0.887944384	0.365721064	0.026358275	154.1843761	14.13462489	0.94560311	1.289908076	3.362327436	0.713320813	0.034595236	9.981549208	0.400316299	0.79404303	0.021416098	0.258640572	0.001647392	57.86959244	3.270073474	0.049421765	0.032947844	30.35484828	1.798952259	0.616124675	0.24216665	10.95515798	0.228987513	0.196039669	0.065895687	0.003294784	0.001647392	20.9136437	1.476063392	0.092253962	0.085664393	0.001647392	0.018121314	12.71951501	0.238871866	0.212513591	3.86478205
C120	Baseline 1	0	0.020006752	1.262926238	14.21979918	1.750590824	0.327610569	0.125042202	44.69633501	9.500706488	0.917809761	0.815275155	2.484588549	0.230077651	0.027509284	3.501181649	0.121290936	0.523926825	0.013754642	0.108786716	0	53.96446301	9.648256286	0.087529541	0.075025321	23.9380791	1.316694384	0.277593688	0.165055706	15.54899779	0.160054018	0.115038826	0.073774899	0.001250422	0.002500844	12.21912395	0.501419229	0.035011816	0.047516037	0.028759706	0.055018569	11.4888775	0.136296	0.096282495	12.41919148
C120	Baseline 2	0	0.013356336	1.159775168	16.16895765	2.377427792	0.594356948	0.095720407	112.1553787	10.13411987	0.963882242	0.957204074	1.81868774	0.399577049	0.046747176	5.634147699	0.117980967	1.087428349	0.018921476	0.172519339	0.001113028	58.87695476	6.67037676	0.122433079	0.120207023	23.63960154	1.691802549	0.401803105	0.25488341	15.05147754	0.233735878	0.210362291	0.077911959	0.001113028	0.002226056	17.23412544	1.440258222	0.097946463	0.140241527	0.037842952	0.095720407	11.76804497	0.225944683	0.159163003	12.59057265
C120	1	0	0.009362795	0.817238243	17.46161254	2.687122144	0.678133861	0.06286448	125.1819057	11.82654754	1.764218073	1.096784549	2.28318442	0.290246643	0.022738216	4.653309079	0.085602696	0.861377133	0.005350169	0.161842598	0.001337542	56.01760205	6.911080199	0.143117008	0.145792092	22.99234926	1.366968059	0.334385533	0.240757584	14.86544326	0.209994115	0.205981488	0.038788722	0	0.001337542	15.87261249	0.877427639	0.094965491	0.160505056	0.042801348	0.135091755	10.47696752	0.184580814	0.132416671	13.22427906
C120	2	0	0.007885658	0.824051257	15.4696895	2.387382947	0.56185313	0.07885658	69.92607196	12.60128142	3.089206506	0.859536718	2.505667817	0.281912272	0.037456875	4.410054214	0.092656481	0.912764909	0.007885658	0.092656481	0.001971414	57.33661902	5.764415968	0.147856087	0.104484968	24.55002464	1.257762445	0.421882701	0.256283884	15.26071957	0.244455397	0.21094135	0.049285362	0.001971414	0.003942829	16.31542632	0.997535732	0.122227698	0.167570232	0.059142435	0.147856087	10.50961065	0.214884179	0.134056185	13.27550517
C120	3	0	0.022779562	0.814369348	12.88298139	1.839449646	0.362195039	0.088840292	196.1901182	13.35793526	3.600309802	1.020524386	3.094603522	0.357639126	0.048976059	4.824711269	0.215266863	0.748308618	0.01822365	0.135538395	0.001138978	56.43978223	7.729105447	0.194765257	0.18679241	22.56657327	1.025080298	0.365611973	0.238046425	14.82721702	0.263103943	0.212988906	0.033030365	0.001138978	0.002277956	14.93997585	0.867901319	0.158317957	0.199321169	0.103647008	0.189070366	9.207499032	0.258548031	0.158317957	15.3796214
C120	5	0	0.029567756	0.897196607	12.63467189	1.764825458	0.398240718	0.128434942	105.6844012	8.720640142	0.985899876	0.746585848	2.264705339	0.544231516	0.144142812	5.369319757	0.632010792	1.070907176	0.027719772	0.086855284	0.000923992	64.94557685	6.623177425	0.206050302	0.265185815	27.43702992	1.68443812	1.045959381	0.925840371	17.22506607	0.830669155	0.860236912	0.069299429	0.001847985	0.006467947	18.7136178	1.119878772	1.409088389	1.630846562	0.152458744	0.320625358	12.98856097	1.306525234	1.311145196	13.6769353
C141	Baseline 1	0	0.087836548	1.167334988	3.127108395	0.488192986	0.633314238	0.170581122	112.6090001	9.31449303	1.291451849	0.556298135	1.107504296	0.559480619	0.050919738	3.895359939	0.223410349	1.773279868	0.016548915	0.172490612	0.00190949	76.15110432	1.978231812	0.047100757	0.045191267	40.0770161	4.625421679	0.498376933	0.374260073	22.52689199	0.338616256	0.334160779	0.645407676	0.010183948	0.016548915	22.49315766	2.839411877	0.302335943	0.497740437	0.003182484	0.031188339	24.36445802	0.488192986	0.581758004	5.71064859
C141	Baseline 2	0	0.002258101	1.66196229	4.827819804	0.560009032	1.031952128	0.012419555	144.7533025	11.58744496	1.383086824	0.853562154	0.862594558	0.689849836	0.042903918	4.513943773	0.114034097	1.628090776	0.00112905	0.422264875	0	68.903692	1.466636559	0.031613413	0.027097211	36.17703511	4.430394039	0.269843062	0.129840804	21.06582364	0.106130744	0.102743593	0.415490572	0.00112905	0.002258101	21.05679124	2.497459636	0.032742464	0.037258665	0.00112905	0.019193858	22.51665349	0.101614542	0.100485492	4.883143277
C141	1	0	0.002871624	1.622467587	5.271583844	0.615963358	1.069679957	0.016511838	141.9659138	11.65448619	1.457349204	0.832770974	0.892357173	0.773184775	0.035177395	4.022427384	0.119890304	1.649030109	0.00358953	0.33669792	0.000717906	70.13798154	1.707898402	0.023690898	0.020819274	37.06907692	4.624750528	0.246959668	0.147170732	22.47763723	0.104814278	0.118454492	0.453716599	0.000717906	0.002871624	21.09136072	2.71799216	0.038766925	0.044510173	0.002871624	0.016511838	23.84022284	0.112711244	0.126351458	5.280916622
C141	2	0	0.004544582	1.640594229	5.408053	0.65744958	1.148264474	0.017673376	103.8598653	9.135115483	1.262888941	0.677647724	0.852866622	0.68825175	0.027772448	4.272917319	0.127753259	1.754713742	0.005049536	0.28933841	0.001009907	71.40599279	1.70522829	0.030802169	0.029287308	37.04592048	4.537513003	0.261061008	0.156535614	22.28865167	0.124218584	0.125733445	0.51555762	0.002524768	0.00706935	21.48628041	2.730284087	0.025752633	0.049485452	0.003029722	0.022722912	23.71716539	0.126238399	0.12926812	5.58781648
C141	3	0	0.003465724	1.821237957	6.29779811	0.733000624	1.323328943	0.017906241	124.9018045	12.48122733	1.768096855	0.783253622	1.165060881	0.778055036	0.036967723	3.082761489	0.087798341	1.947736882	0.004043345	0.307871814	0.001155241	69.35433562	1.714955754	0.032346757	0.023104827	36.19602135	4.663131628	0.291120815	0.158845683	21.97153485	0.131697512	0.131119891	0.477114669	0.004043345	0.006353827	20.80647397	2.955684943	0.031769137	0.048520136	0.002888103	0.017906241	23.33991821	0.134007994	0.134585615	5.054758439
C141	5	0	0.002546266	2.049234593	5.961317132	0.702769319	1.112208835	0.017314606	119.611338	10.92042411	1.226790789	0.643186702	0.917674139	0.789851604	0.036666225	3.762871373	0.131896561	1.83891305	0.004074025	0.263283868	0.001018506	71.58418463	1.457991709	0.035138466	0.032082947	37.62413045	4.737581862	0.324903497	0.200645733	22.08732673	0.148701914	0.163470255	0.464948107	0.003564772	0.006620291	21.58774941	2.644042248	0.038703238	0.054999338	0.002037013	0.015786847	23.17203589	0.150229673	0.175183077	5.055355815
